# Supplementary material for: Copy number variants in locally raised Chinese chicken genomes determined using array comparative genomic hybridization
Source: BMC Genomics. 2013 Apr 17;14:262. doi: 10.1186/1471-2164-14-262 (PMC3637819; doi:10.1186/1471-2164-14-262)
Supplement: Additional file 1 — CNVs detected in each sample and the number of duplicated and deleted CNV loci. [file 1471-2164-14-262-S1.xlsx]

## Sheet: additional file 1-1
Sample Name	Chromosome	Start	Stop	CNV length	Probes	Amplification	Deletion	p-value	total genes	exon
AberrationNo	Chr	Start	Stop		#Probes	Amplification	Deletion	pval	total genes	exon
WJ-F	chr1	33702418	33719800	17382	9	0.617656	0	1.334e-18
WJ-F	chr1	44984123	45064556	80433	33	0	-0.630262	3.447e-63
WJ-F	chr1	98132209	98147172	14963	7	0.602607	0	1.246e-13
WJ-F	chr1	106296860	106308122	11262	7	0	-0.896047	5.247e-27	ENSGALG00000015770	ENSGALE00000240151
WJ-F	chr1	120928826	120940182	11356	5	0.714929	0	5.368e-14	ENSGALG00000016539, ENSGALG00000022791	ENSGALE00000175052, ENSGALE00000175047, ENSGALE00000238934, ENSGALE00000175054, ENSGALE00000175051, ENSGALE00000238935, ENSGALE00000175048, ENSGALE00000238932, ENSGALE00000175046, ENSGALE00000175045, ENSGALE00000175347, ENSGALE00000175053, ENSGALE00000238918, ENSGALE00000238919, ENSGALE00000238920, ENSGALE00000238921, ENSGALE00000238922, ENSGALE00000238923, ENSGALE00000238924, ENSGALE00000238925,…
WJ-F	chr1	145045417	145056781	11364	6	0	-0.926687	7.307e-25
WJ-F	chr1	154770643	154783712	13069	6	0	-0.626026	2.291e-14
WJ-F	chr1	167926654	167956574	29920	14	0.90351	0	1.28e-52
WJ-F	chr1	190086280	190096677	10397	5	0	-0.848934	1.044e-17	ENSGALG00000017219, ENSGALG00000017220	ENSGALE00000182790, ENSGALE00000182789, ENSGALE00000182787, ENSGALE00000182792, ENSGALE00000182795, ENSGALE00000182788, ENSGALE00000182801, ENSGALE00000237066, ENSGALE00000182802, ENSGALE00000237060, ENSGALE00000237059, ENSGALE00000182799, ENSGALE00000182798, ENSGALE00000182800
WJ-F	chr2	12388597	12405194	16597	9	0	-0.974792	1.35e-40
WJ-F	chr2	86321304	86335948	14644	6	0.989924	0	1.224e-26
WJ-F	chr2	142847255	142861705	14450	8	0.524027	0	9.975e-13
WJ-F	chr3	6841419	6859326	17907	9	0.975308	0	4.75e-38	ENSGALG00000009107, ENSGALG00000025540	ENSGALE00000275231
WJ-F	chr3	13793660	13803875	10215	6	0	-1.0233	7.377e-30
WJ-F	chr3	39269991	39291786	21795	5	0	-0.610099	3.756e-11	ENSGALG00000014369	ENSGALE00000151946, ENSGALE00000247402, ENSGALE00000247397, ENSGALE00000247398, ENSGALE00000247401, ENSGALE00000274752, ENSGALE00000151947, ENSGALE00000151944, ENSGALE00000247403, ENSGALE00000151945, ENSGALE00000274683, ENSGALE00000247405
WJ-F	chr3	107796818	107811746	14928	8	0	-1.09354	5.997e-42	ENSGALG00000016556	ENSGALE00000202685
WJ-F	chr4	19183231	19196600	13369	8	0.644091	0	7.095e-18
WJ-F	chr4	49370878	49386441	15563	8	0	-1.16109	4.729e-45
WJ-F	chr4	84249839	84268091	18252	8	0	-0.96205	1.415e-30
WJ-F	chr5	3104188	3138583	34395	11	0	-1.08975	3.745e-55
WJ-F	chr6	11476973	11511183	34210	5	0	-0.668247	1.457e-12		ENSGALE00000270513, ENSGALE00000221050
WJ-F	chr7	16612226	16628739	16513	8	0	-0.685184	2.191e-19	ENSGALG00000009172	ENSGALE00000254667, ENSGALE00000254668
WJ-F	chr8	22217168	22226918	9750	5	0.591723	0	2.187e-10	ENSGALG00000010351	ENSGALE00000112370, ENSGALE00000112363, ENSGALE00000112354, ENSGALE00000112362, ENSGALE00000112358, ENSGALE00000112364, ENSGALE00000112360, ENSGALE00000112359, ENSGALE00000112366, ENSGALE00000112352, ENSGALE00000112357, ENSGALE00000112367, ENSGALE00000112365, ENSGALE00000112355, ENSGALE00000112368, ENSGALE00000112353
WJ-F	chr10	125155	154978	29823	5	0	-2.81871	1.494e-74	ENSGALG00000019735	ENSGALE00000148799
WJ-F	chr12	1111713	1144641	32928	11	0	-0.615528	2.321e-17	ENSGALG00000001945, ENSGALG00000022661	ENSGALE00000018570, ENSGALE00000018569, ENSGALE00000018564, ENSGALE00000018568, ENSGALE00000018574, ENSGALE00000018575, ENSGALE00000018566, ENSGALE00000018565, ENSGALE00000018572, ENSGALE00000018567, ENSGALE00000018571, ENSGALE00000018573, ENSGALE00000225213, ENSGALE00000236495, ENSGALE00000236494
WJ-F	chr12	2144472	2152947	8475	5	0.542796	0	3.244e-11	ENSGALG00000002423, ENSGALG00000022657	ENSGALE00000024016, ENSGALE00000024020, ENSGALE00000024022, ENSGALE00000024013, ENSGALE00000236470
WJ-F	chr13	15750417	15766190	15773	6	0.739395	0	6.018e-17
WJ-F	chr16	254921	342967	88046	12	1.25765	0	8.621e-72	ENSGALG00000024350, ENSGALG00000024348, ENSGALG00000001131, ENSGALG00000017674, ENSGALG00000024344, ENSGALG00000024343, ENSGALG00000024342, ENSGALG00000024341	ENSGALE00000144670, ENSGALE00000272089, ENSGALE00000272086, ENSGALE00000272082, ENSGALE00000272081, ENSGALE00000201951, ENSGALE00000026088, ENSGALE00000272050, ENSGALE00000145238, ENSGALE00000145239, ENSGALE00000145236, ENSGALE00000145237, ENSGALE00000145240, ENSGALE00000048338, ENSGALE00000185258, ENSGALE00000010067, ENSGALE00000140865, ENSGALE00000272046, ENSGALE00000272045, ENSGALE00000184953,…
WJ-F	chr20	10718139	10844289	126150	52	0.965528	0	1.352e-213	ENSGALG00000023528, ENSGALG00000007425, ENSGALG00000023526, ENSGALG00000023525, ENSGALG00000020929, ENSGALG00000007439, ENSGALG00000007442, ENSGALG00000007447	ENSGALE00000257034, ENSGALE00000257040, ENSGALE00000257043, ENSGALE00000257044, ENSGALE00000079635, ENSGALE00000257032, ENSGALE00000257026, ENSGALE00000257028, ENSGALE00000257022, ENSGALE00000257023, ENSGALE00000218575, ENSGALE00000218574, ENSGALE00000257020, ENSGALE00000079787, ENSGALE00000079786, ENSGALE00000079789, ENSGALE00000079788, ENSGALE00000079785, ENSGALE00000256990, ENSGALE00000079784,…
WJ-F	chr20	11263937	11435137	171200	78	1.0044	0	0
WJ-F	chr23	5943950	5959715	15765	7	0.896779	0	3.11e-27	ENSGALG00000004231	ENSGALE00000267489, ENSGALE00000267490, ENSGALE00000267491, ENSGALE00000043847, ENSGALE00000267494, ENSGALE00000229331, ENSGALE00000044004, ENSGALE00000044006, ENSGALE00000044003, ENSGALE00000267501, ENSGALE00000229333, ENSGALE00000044007
WJ-F	chr27	183531	241275	57744	8	1.07512	0	8.137e-36	ENSGALG00000024255, ENSGALG00000024252, ENSGALG00000024251, ENSGALG00000024250	ENSGALE00000270582, ENSGALE00000270580, ENSGALE00000270579, ENSGALE00000270578, ENSGALE00000187446, ENSGALE00000270576, ENSGALE00000270577
WJ-M	chr1	44984123	45064556	80433	33	0	-0.721185	1.401e-69
WJ-M	chr1	46771855	46794116	22261	9	0	-0.512702	1.189e-12	ENSGALG00000011295	ENSGALE00000122445, ENSGALE00000251211
WJ-M	chr1	60484102	60513199	29097	13	0.794948	0	6.594e-42	ENSGALG00000012908
WJ-M	chr1	120928826	120952459	23633	6	0.619914	0	5.141e-15	ENSGALG00000016539, ENSGALG00000022791	ENSGALE00000175052, ENSGALE00000175047, ENSGALE00000238934, ENSGALE00000175054, ENSGALE00000175051, ENSGALE00000238935, ENSGALE00000175048, ENSGALE00000238932, ENSGALE00000175046, ENSGALE00000175045, ENSGALE00000175347, ENSGALE00000175053, ENSGALE00000238918, ENSGALE00000238919, ENSGALE00000238920, ENSGALE00000238921, ENSGALE00000238922, ENSGALE00000238923, ENSGALE00000238924, ENSGALE00000238925,…
WJ-M	chr1	145045417	145056781	11364	6	0	-1.00313	1.86e-25
WJ-M	chr1	154770643	154783712	13069	6	0	-0.681827	3.18e-12
WJ-M	chr1	165883954	165908571	24617	4	0	-5.52346	0
WJ-M	chr1	165908631	165979117	70486	15	0	-4.55041	0	ENSGALG00000014545	ENSGALE00000237616, ENSGALE00000000017, ENSGALE00000000019, ENSGALE00000153420, ENSGALE00000153417, ENSGALE00000153419, ENSGALE00000237617, ENSGALE00000237618, ENSGALE00000153413, ENSGALE00000153415, ENSGALE00000153412, ENSGALE00000237619, ENSGALE00000237620, ENSGALE00000237621, ENSGALE00000186660, ENSGALE00000237622, ENSGALE00000014170, ENSGALE00000032705, ENSGALE00000237623
WJ-M	chr1	167926654	167956574	29920	14	0.812681	0	9.415e-50
WJ-M	chr2	12388597	12405194	16597	9	0	-1.12469	6.151e-45
WJ-M	chr2	86319269	86335948	16679	7	0.8095	0	8.588e-26
WJ-M	chr2	97312205	97338589	26384	5	0	-2.3393	1.704e-60
WJ-M	chr2	113236511	113253467	16956	8	0	-1.22433	5.171e-46
WJ-M	chr2	117415134	117429986	14852	5	0.67031	0	1.447e-13	ENSGALG00000015479	ENSGALE00000163174, ENSGALE00000163162
WJ-M	chr2	123258682	123266405	7723	5	0.547469	0	1.272e-10
WJ-M	chr3	13793660	13803875	10215	6	0	-1.09825	8.546e-31
WJ-M	chr3	107796818	107811746	14928	8	0	-0.892583	1.213e-30	ENSGALG00000016556	ENSGALE00000202685
WJ-M	chr4	19183231	19196600	13369	8	0.668995	0	5.98e-22
WJ-M	chr4	49370878	49386441	15563	8	0	-1.14961	1.167e-40
WJ-M	chr4	84249839	84268091	18252	8	0	-0.987046	1.333e-28
WJ-M	chr4	88943692	89054302	110610	6	0.57678	0	5.27e-12	ENSGALG00000015816, ENSGALG00000022939	ENSGALE00000167183, ENSGALE00000144818, ENSGALE00000242290, ENSGALE00000242291, ENSGALE00000242292
WJ-M	chr5	3104188	3113762	9574	5	0	-0.955959	4.355e-18
WJ-M	chr6	11476973	11511183	34210	5	0	-1.38917	1.582e-34		ENSGALE00000270513, ENSGALE00000221050
WJ-M	chr7	1080910	1095416	14506	7	0	-0.904282	2.378e-23	ENSGALG00000002632
WJ-M	chr8	27562722	27576973	14251	8	0	-0.547361	9.876e-12	ENSGALG00000021867	ENSGALE00000232158, ENSGALE00000232159
WJ-M	chr10	125155	154978	29823	5	0	-2.75486	1.675e-71	ENSGALG00000019735	ENSGALE00000148799
WJ-M	chr11	2674301	2687093	12792	7	0.851196	0	3.522e-25
WJ-M	chr12	1111713	1135075	23362	9	0	-0.725471	1.57e-21	ENSGALG00000001945	ENSGALE00000018570, ENSGALE00000018569, ENSGALE00000018564, ENSGALE00000018568, ENSGALE00000018574, ENSGALE00000018575, ENSGALE00000018566, ENSGALE00000018565, ENSGALE00000018572
WJ-M	chr12	2143128	2160583	17455	8	0.61645	0	9.414e-19	ENSGALG00000002423, ENSGALG00000022657, ENSGALG00000002436	ENSGALE00000024018, ENSGALE00000024014, ENSGALE00000024021, ENSGALE00000024016, ENSGALE00000024020, ENSGALE00000024022, ENSGALE00000024013, ENSGALE00000236470, ENSGALE00000236469, ENSGALE00000236471, ENSGALE00000184316, ENSGALE00000100568
WJ-M	chr13	752459	762686	10227	5	0	-0.602193	1.158e-10	ENSGALG00000024400	ENSGALE00000272970, ENSGALE00000272968, ENSGALE00000272957, ENSGALE00000272955, ENSGALE00000272951, ENSGALE00000272958
WJ-M	chr13	6888448	6901355	12907	6	0	-0.797726	3.205e-16
WJ-M	chr13	15750417	15766190	15773	6	0.757348	0	9.368e-20
WJ-M	chr15	9636288	9645233	8945	5	0.69383	0	2.989e-14	ENSGALG00000007236	ENSGALE00000077783, ENSGALE00000077779
WJ-M	chr16	203793	223173	19380	9	2.64758	0	0	ENSGALG00000024359	ENSGALE00000272197
WJ-M	chr16	240887	342967	102080	16	1.2032	0	0	ENSGALG00000024357, ENSGALG00000024352, ENSGALG00000024351, ENSGALG00000024350, ENSGALG00000024348, ENSGALG00000001131, ENSGALG00000017674, ENSGALG00000024344, ENSGALG00000024343, ENSGALG00000024342, ENSGALG00000024341	ENSGALE00000272172, ENSGALE00000272177, ENSGALE00000272179, ENSGALE00000272184, ENSGALE00000000282, ENSGALE00000272187, ENSGALE00000000274, ENSGALE00000000298, ENSGALE00000272193, ENSGALE00000272194, ENSGALE00000272094, ENSGALE00000272095, ENSGALE00000187139, ENSGALE00000272092, ENSGALE00000144670, ENSGALE00000272089, ENSGALE00000272086, ENSGALE00000272082, ENSGALE00000272081, ENSGALE00000201951,…
WJ-M	chr18	1812187	1861324	49137	5	0.846332	0	8.197e-20	ENSGALG00000023631	ENSGALE00000259378, ENSGALE00000259376
WJ-M	chr20	10718139	10844289	126150	52	0.899897	0	6.072e-190	ENSGALG00000023528, ENSGALG00000007425, ENSGALG00000023526, ENSGALG00000023525, ENSGALG00000020929, ENSGALG00000007439, ENSGALG00000007442, ENSGALG00000007447	ENSGALE00000257034, ENSGALE00000257040, ENSGALE00000257043, ENSGALE00000257044, ENSGALE00000079635, ENSGALE00000257032, ENSGALE00000257026, ENSGALE00000257028, ENSGALE00000257022, ENSGALE00000257023, ENSGALE00000218575, ENSGALE00000218574, ENSGALE00000257020, ENSGALE00000079787, ENSGALE00000079786, ENSGALE00000079789, ENSGALE00000079788, ENSGALE00000079785, ENSGALE00000256990, ENSGALE00000079784,…
WJ-M	chr20	11263937	11435137	171200	78	0.947068	0	3.31e-308
WJ-M	chr23	5943950	5959715	15765	7	0.934201	0	3.558e-29	ENSGALG00000004231	ENSGALE00000267489, ENSGALE00000267490, ENSGALE00000267491, ENSGALE00000043847, ENSGALE00000267494, ENSGALE00000229331, ENSGALE00000044004, ENSGALE00000044006, ENSGALE00000044003, ENSGALE00000267501, ENSGALE00000229333, ENSGALE00000044007
ZJ-F	chr1	44984123	45064556	80433	33	0	-0.711501	1.987e-78
ZJ-F	chr1	59892359	59908285	15926	8	0.865184	0	3.512e-29
ZJ-F	chr1	98422762	98446518	23756	10	0	-0.947728	6.276e-39
ZJ-F	chr1	104451734	104519792	68058	7	1.09325	0	1.19e-36	ENSGALG00000025596, ENSGALG00000021752, ENSGALG00000021740, ENSGALG00000025632, ENSGALG00000022847, ENSGALG00000025651, ENSGALG00000025698	ENSGALE00000275305, ENSGALE00000240189, ENSGALE00000231826, ENSGALE00000275341, ENSGALE00000231814, ENSGALE00000240186, ENSGALE00000240185, ENSGALE00000240187, ENSGALE00000240182, ENSGALE00000275360, ENSGALE00000275407, ENSGALE00000240183
ZJ-F	chr1	154770643	154783712	13069	6	0	-0.576302	1.249e-11
ZJ-F	chr2	12388597	12405194	16597	9	0	-1.00903	4.629e-41
ZJ-F	chr2	75987498	76011751	24253	6	0.564765	0	4.322e-12	ENSGALG00000012949	ENSGALE00000139740, ENSGALE00000139739, ENSGALE00000139738, ENSGALE00000139733, ENSGALE00000139736
ZJ-F	chr2	86319269	86335948	16679	7	0.92164	0	5.048e-30
ZJ-F	chr2	94629618	94647873	18255	8	0.501522	0	5.432e-13
ZJ-F	chr2	154705676	154734606	28930	8	0.726916	0	1.114e-21	ENSGALG00000000075	ENSGALE00000237782, ENSGALE00000237783, ENSGALE00000209391, ENSGALE00000237784, ENSGALE00000237785, ENSGALE00000237776, ENSGALE00000237786, ENSGALE00000237788, ENSGALE00000237777
ZJ-F	chr3	48869380	48877032	7652	5	0.81506	0	4.844e-17
ZJ-F	chr3	107796818	107811746	14928	8	0	-0.846573	4.616e-28	ENSGALG00000016556	ENSGALE00000202685
ZJ-F	chr4	35249832	35265202	15370	8	0.673242	0	2.363e-19	ENSGALG00000010130	ENSGALE00000109710, ENSGALE00000109706, ENSGALE00000109708
ZJ-F	chr4	40770558	40794481	23923	12	1.00748	0	0
ZJ-F	chr4	40772155	40792580	20425	11	1.0485	0	1.016e-15
ZJ-F	chr4	40843084	40871522	28438	15	0.834002	0	0	ENSGALG00000010628	ENSGALE00000115042, ENSGALE00000115045, ENSGALE00000115043, ENSGALE00000115049, ENSGALE00000115038, ENSGALE00000115055, ENSGALE00000115035, ENSGALE00000115048, ENSGALE00000115047, ENSGALE00000115050, ENSGALE00000115040, ENSGALE00000115037, ENSGALE00000115044, ENSGALE00000115056, ENSGALE00000115051, ENSGALE00000115052, ENSGALE00000115039, ENSGALE00000115054, ENSGALE00000115033, ENSGALE00000115036
ZJ-F	chr4	40847465	40871522	24057	13	0.928257	0	3.057e-12	ENSGALG00000010628	ENSGALE00000115045, ENSGALE00000115043, ENSGALE00000115049, ENSGALE00000115038, ENSGALE00000115055, ENSGALE00000115035, ENSGALE00000115048, ENSGALE00000115047, ENSGALE00000115050, ENSGALE00000115040, ENSGALE00000115037, ENSGALE00000115044, ENSGALE00000115056, ENSGALE00000115051, ENSGALE00000115052, ENSGALE00000115039, ENSGALE00000115054, ENSGALE00000115033, ENSGALE00000115036
ZJ-F	chr4	84249839	84268091	18252	8	0	-0.945801	7.72e-28
ZJ-F	chr5	3104188	3113762	9574	5	0	-0.823383	1.405e-17
ZJ-F	chr5	57174905	57194140	19235	11	0.550186	0	2.166e-18
ZJ-F	chr7	4541616	4553358	11742	6	0	-0.912218	2.547e-24	ENSGALG00000003797, ENSGALG00000003810	ENSGALE00000039258, ENSGALE00000039256, ENSGALE00000039260, ENSGALE00000039426, ENSGALE00000039425, ENSGALE00000039427, ENSGALE00000039429, ENSGALE00000039428, ENSGALE00000220630
ZJ-F	chr11	2674301	2687093	12792	7	0	-1.33664	2.471e-49
ZJ-F	chr11	7273850	7279670	5820	5	0.634141	0	1.541e-11	ENSGALG00000003891
ZJ-F	chr12	1110289	1135075	24786	10	0	-0.610158	4.599e-20	ENSGALG00000001945	ENSGALE00000018570, ENSGALE00000018569, ENSGALE00000018564, ENSGALE00000018568, ENSGALE00000018574, ENSGALE00000018575, ENSGALE00000018566, ENSGALE00000018565, ENSGALE00000018572
ZJ-F	chr13	744200	762686	18486	8	0	-0.573121	1.603e-14	ENSGALG00000024400	ENSGALE00000272967, ENSGALE00000272964, ENSGALE00000272970, ENSGALE00000272968, ENSGALE00000272957, ENSGALE00000272955, ENSGALE00000272951, ENSGALE00000272958
ZJ-F	chr13	15750417	15766190	15773	6	0.87238	0	8.492e-21
ZJ-F	chr16	195332	375649	180317	35	1.16349	0	2.907e-164	ENSGALG00000013101, ENSGALG00000024359, ENSGALG00000024358, ENSGALG00000024357, ENSGALG00000024352, ENSGALG00000024351, ENSGALG00000024350, ENSGALG00000024348, ENSGALG00000001131, ENSGALG00000017674, ENSGALG00000024344, ENSGALG00000024343, ENSGALG00000024342, ENSGALG00000024341, ENSGALG00000024340, ENSGALG00000004772, ENSGALG00000002614, ENSGALG00000000200, ENSGALG00000000199	ENSGALE00000202348, ENSGALE00000202349, ENSGALE00000202350, ENSGALE00000202351, ENSGALE00000202352, ENSGALE00000202353, ENSGALE00000202354, ENSGALE00000202355, ENSGALE00000202356, ENSGALE00000202357, ENSGALE00000202358, ENSGALE00000202359, ENSGALE00000202360, ENSGALE00000202361, ENSGALE00000202362, ENSGALE00000202363, ENSGALE00000202364, ENSGALE00000202365, ENSGALE00000202366, ENSGALE00000202367,…
ZJ-F	chr16	249604	342967	93363	14	0.710992	0	4.659e-14	ENSGALG00000024351, ENSGALG00000024350, ENSGALG00000024348, ENSGALG00000001131, ENSGALG00000017674, ENSGALG00000024344, ENSGALG00000024343, ENSGALG00000024342, ENSGALG00000024341	ENSGALE00000272092, ENSGALE00000144670, ENSGALE00000272089, ENSGALE00000272086, ENSGALE00000272082, ENSGALE00000272081, ENSGALE00000201951, ENSGALE00000026088, ENSGALE00000272050, ENSGALE00000145238, ENSGALE00000145239, ENSGALE00000145236, ENSGALE00000145237, ENSGALE00000145240, ENSGALE00000048338, ENSGALE00000185258, ENSGALE00000010067, ENSGALE00000140865, ENSGALE00000272046, ENSGALE00000272045,…
ZJ-F	chr23	5943950	5959715	15765	7	1.18672	0	4.274e-42	ENSGALG00000004231	ENSGALE00000267489, ENSGALE00000267490, ENSGALE00000267491, ENSGALE00000043847, ENSGALE00000267494, ENSGALE00000229331, ENSGALE00000044004, ENSGALE00000044006, ENSGALE00000044003, ENSGALE00000267501, ENSGALE00000229333, ENSGALE00000044007
ZJ-F	chr25	1144192	1163232	19040	8	0.522842	0	1.721e-12	ENSGALG00000018890, ENSGALG00000018894	ENSGALE00000269924, ENSGALE00000269922, ENSGALE00000189828, ENSGALE00000269923, ENSGALE00000189829, ENSGALE00000189844
ZJ-M	chr1	44984123	45064556	80433	33	0	-0.686347	3.23e-67
ZJ-M	chr1	59892359	59908285	15926	8	0.843373	0	6.167e-28
ZJ-M	chr1	60484102	60518048	33946	15	0.752644	0	2.731e-41	ENSGALG00000012908	ENSGALE00000139249, ENSGALE00000139257
ZJ-M	chr1	98422762	98446518	23756	10	0	-1.06042	9.822e-45
ZJ-M	chr1	120928826	120940182	11356	5	0.586198	0	3.349e-11	ENSGALG00000016539, ENSGALG00000022791	ENSGALE00000175052, ENSGALE00000175047, ENSGALE00000238934, ENSGALE00000175054, ENSGALE00000175051, ENSGALE00000238935, ENSGALE00000175048, ENSGALE00000238932, ENSGALE00000175046, ENSGALE00000175045, ENSGALE00000175347, ENSGALE00000175053, ENSGALE00000238918, ENSGALE00000238919, ENSGALE00000238920, ENSGALE00000238921, ENSGALE00000238922, ENSGALE00000238923, ENSGALE00000238924, ENSGALE00000238925,…
ZJ-M	chr1	154770643	154783712	13069	6	0	-0.754764	7.371e-17
ZJ-M	chr1	165883954	165908571	24617	4	0	-5.54728	0
ZJ-M	chr1	165908631	165979117	70486	15	0	-4.43312	0	ENSGALG00000014545	ENSGALE00000237616, ENSGALE00000000017, ENSGALE00000000019, ENSGALE00000153420, ENSGALE00000153417, ENSGALE00000153419, ENSGALE00000237617, ENSGALE00000237618, ENSGALE00000153413, ENSGALE00000153415, ENSGALE00000153412, ENSGALE00000237619, ENSGALE00000237620, ENSGALE00000237621, ENSGALE00000186660, ENSGALE00000237622, ENSGALE00000014170, ENSGALE00000032705, ENSGALE00000237623
ZJ-M	chr1	167926654	167954794	28140	13	0.825129	0	2.004e-45
ZJ-M	chr2	12388597	12405194	16597	9	0	-1.02923	9.907e-41
ZJ-M	chr2	51368195	51374891	6696	5	0	-0.992162	2.842e-22
ZJ-M	chr2	67487804	67501190	13386	5	0	-0.92417	5.397e-21	ENSGALG00000012824, ENSGALG00000012821	ENSGALE00000138491, ENSGALE00000138459, ENSGALE00000138462
ZJ-M	chr2	68336629	68344913	8284	5	0	-0.80324	6.814e-17	ENSGALG00000012843
ZJ-M	chr2	86319269	86335948	16679	7	0.838272	0	1.029e-25
ZJ-M	chr2	97312205	97338589	26384	5	0	-2.5557	5.279e-66
ZJ-M	chr3	89256693	89272021	15328	7	0	-0.888767	1.012e-24
ZJ-M	chr3	107796818	107811746	14928	8	0	-0.981543	3.171e-33	ENSGALG00000016556	ENSGALE00000202685
ZJ-M	chr4	19183231	19196600	13369	8	0.587217	0	1.084e-16
ZJ-M	chr4	35249832	35265202	15370	8	0.694021	0	5.716e-20	ENSGALG00000010130	ENSGALE00000109710, ENSGALE00000109706, ENSGALE00000109708
ZJ-M	chr4	40772155	40782681	10526	7	0.637979	0	2.175e-15
ZJ-M	chr4	84249839	84268091	18252	8	0	-0.989945	3.203e-30
ZJ-M	chr5	2929161	2944128	14967	7	0.519141	0	3.705e-12
ZJ-M	chr5	3104188	3113762	9574	5	0	-0.807436	3.923e-16
ZJ-M	chr5	19995164	20005883	10719	5	0.98995	0	1.826e-24	ENSGALG00000011609
ZJ-M	chr6	11476973	11511183	34210	5	0	-0.655826	2.535e-11		ENSGALE00000270513, ENSGALE00000221050
ZJ-M	chr7	4541616	4553358	11742	6	0	-0.905811	5.208e-24	ENSGALG00000003797, ENSGALG00000003810	ENSGALE00000039258, ENSGALE00000039256, ENSGALE00000039260, ENSGALE00000039426, ENSGALE00000039425, ENSGALE00000039427, ENSGALE00000039429, ENSGALE00000039428, ENSGALE00000220630
ZJ-M	chr7	26124674	26135580	10906	6	0.558279	0	4.698e-11	ENSGALG00000011577
ZJ-M	chr7	33379637	33393428	13791	8	0	-0.808521	1.081e-22
ZJ-M	chr11	2674301	2687093	12792	8	0	-1.42443	1.538e-60
ZJ-M	chr11	17335799	17349846	14047	9	0.501749	0	3.496e-13	ENSGALG00000012012	ENSGALE00000129852
ZJ-M	chr12	1111713	1135075	23362	9	0	-0.651067	3.741e-18	ENSGALG00000001945	ENSGALE00000018570, ENSGALE00000018569, ENSGALE00000018564, ENSGALE00000018568, ENSGALE00000018574, ENSGALE00000018575, ENSGALE00000018566, ENSGALE00000018565, ENSGALE00000018572
ZJ-M	chr13	710480	729436	18956	8	0.709569	0	2.031e-18	ENSGALG00000024401	ENSGALE00000272972, ENSGALE00000272973, ENSGALE00000272974, ENSGALE00000272975, ENSGALE00000272976
ZJ-M	chr13	761264	773229	11965	5	0.851707	0	1.603e-18	ENSGALG00000024400	ENSGALE00000272959, ENSGALE00000272952
ZJ-M	chr13	15750417	15766190	15773	6	0.735704	0	4.606e-17
ZJ-M	chr16	308967	342967	34000	6	1.71342	0	5.52e-56	ENSGALG00000024344, ENSGALG00000024343, ENSGALG00000024342, ENSGALG00000024341	ENSGALE00000272034, ENSGALE00000146238, ENSGALE00000011823, ENSGALE00000011824, ENSGALE00000011826, ENSGALE00000011825, ENSGALE00000187377, ENSGALE00000272033, ENSGALE00000153549, ENSGALE00000153550, ENSGALE00000153551, ENSGALE00000153552, ENSGALE00000202007, ENSGALE00000084537, ENSGALE00000272038, ENSGALE00000184822, ENSGALE00000272039, ENSGALE00000272040, ENSGALE00000272042, ENSGALE00000272043,…
ZJ-M	chr17	11083431	11180038	96607	40	0	-0.558687	4.954e-52	ENSGALG00000000906, ENSGALG00000000864, ENSGALG00000000853, ENSGALG00000000847	ENSGALE00000007623, ENSGALE00000007619, ENSGALE00000007624, ENSGALE00000007618, ENSGALE00000007604, ENSGALE00000007607, ENSGALE00000007603, ENSGALE00000229468, ENSGALE00000007275, ENSGALE00000007277, ENSGALE00000007269, ENSGALE00000007276, ENSGALE00000007274, ENSGALE00000007271, ENSGALE00000007270, ENSGALE00000007184, ENSGALE00000007182, ENSGALE00000007176, ENSGALE00000007175, ENSGALE00000007183,…
ZJ-M	chr19	9885457	9935059	49602	19	0	-0.614942	1.887e-27	ENSGALG00000006064, ENSGALG00000023477, ENSGALG00000006069, ENSGALG00000024472	ENSGALE00000064774, ENSGALE00000255491, ENSGALE00000255489, ENSGALE00000064833, ENSGALE00000255490, ENSGALE00000064834, ENSGALE00000064831, ENSGALE00000064832, ENSGALE00000226846, ENSGALE00000064830, ENSGALE00000064836, ENSGALE00000255488, ENSGALE00000064835, ENSGALE00000273489
ZJ-M	chr27	182014	340973	158959	25	0.578561	0	6.501e-37	ENSGALG00000024255, ENSGALG00000024252, ENSGALG00000024251, ENSGALG00000024250, ENSGALG00000018528, ENSGALG00000005756, ENSGALG00000024249, ENSGALG00000014588, ENSGALG00000024448, ENSGALG00000011411	ENSGALE00000270582, ENSGALE00000270580, ENSGALE00000270579, ENSGALE00000270578, ENSGALE00000187446, ENSGALE00000270576, ENSGALE00000270577, ENSGALE00000187027, ENSGALE00000061193, ENSGALE00000187691, ENSGALE00000039582, ENSGALE00000190438, ENSGALE00000153718, ENSGALE00000190431, ENSGALE00000273382, ENSGALE00000273383, ENSGALE00000273384, ENSGALE00000273385, ENSGALE00000273386, ENSGALE00000273387,…
CH-F	chr1	27081855	27173781	91926	38	0	-0.988492	1.548e-161	ENSGALG00000009411	ENSGALE00000196137, ENSGALE00000196127, ENSGALE00000101991, ENSGALE00000196133, ENSGALE00000101992, ENSGALE00000256044, ENSGALE00000196135, ENSGALE00000101993, ENSGALE00000196134, ENSGALE00000101990, ENSGALE00000101994, ENSGALE00000256040, ENSGALE00000101996, ENSGALE00000101995
CH-F	chr1	44984123	45064556	80433	33	0	-0.693686	2.235e-74
CH-F	chr1	59892359	59908285	15926	8	0.855857	0	1.211e-28
CH-F	chr1	152707835	152735731	27896	12	0	-0.547954	3.818e-19
CH-F	chr1	154770643	154783712	13069	6	0	-0.531442	1.186e-10
CH-F	chr1	157649247	157661758	12511	6	0	-0.534993	2.349e-10
CH-F	chr1	165456813	165464863	8050	5	0	-0.817126	3.365e-17
CH-F	chr2	12388597	12405194	16597	9	0	-0.979315	7.949e-40
CH-F	chr2	86321304	86335948	14644	6	0	-4.89324	4.316e-118
CH-F	chr2	95093211	95101509	8298	5	0	-0.657036	2.645e-12
CH-F	chr3	72491068	72501001	9933	5	0	-1.12001	1.52e-22
CH-F	chr3	107796818	107811746	14928	8	0	-0.89535	1.022e-30	ENSGALG00000016556	ENSGALE00000202685
CH-F	chr4	19183231	19196600	13369	8	0.710825	0	5.598e-21
CH-F	chr4	35249832	35265202	15370	8	0.679442	0	1.251e-19	ENSGALG00000010130	ENSGALE00000109710, ENSGALE00000109706, ENSGALE00000109708
CH-F	chr4	40772155	40792580	20425	11	0.681712	0	4.585e-26
CH-F	chr4	40847465	40871522	24057	13	0.569472	0	1.702e-22	ENSGALG00000010628	ENSGALE00000115045, ENSGALE00000115043, ENSGALE00000115049, ENSGALE00000115038, ENSGALE00000115055, ENSGALE00000115035, ENSGALE00000115048, ENSGALE00000115047, ENSGALE00000115050, ENSGALE00000115040, ENSGALE00000115037, ENSGALE00000115044, ENSGALE00000115056, ENSGALE00000115051, ENSGALE00000115052, ENSGALE00000115039, ENSGALE00000115054, ENSGALE00000115033, ENSGALE00000115036
CH-F	chr4	52063829	52077869	14040	7	0.87743	0	6.056e-23	ENSGALG00000011623	ENSGALE00000126038
CH-F	chr4	85727532	85742435	14903	8	0.523301	0	3.854e-12	ENSGALG00000015687
CH-F	chr4	88943692	89073592	129900	8	0.606688	0	7.818e-13	ENSGALG00000015816, ENSGALG00000022939, ENSGALG00000015900	ENSGALE00000167183, ENSGALE00000144818, ENSGALE00000242290, ENSGALE00000242291, ENSGALE00000242292, ENSGALE00000167563, ENSGALE00000167560, ENSGALE00000167564
CH-F	chr5	3104188	3113762	9574	5	0	-0.918337	7.748e-21
CH-F	chr5	16142862	16163964	21102	10	0.60258	0	1.953e-19	ENSGALG00000020492, ENSGALG00000006799	ENSGALE00000257304, ENSGALE00000073136, ENSGALE00000257095, ENSGALE00000073106, ENSGALE00000073128, ENSGALE00000073119, ENSGALE00000257127, ENSGALE00000073122, ENSGALE00000257129, ENSGALE00000257139, ENSGALE00000073131, ENSGALE00000073121, ENSGALE00000073110, ENSGALE00000073127, ENSGALE00000073134, ENSGALE00000073139, ENSGALE00000073135
CH-F	chr6	11476973	11511183	34210	5	0	-0.807747	2.296e-16		ENSGALE00000270513, ENSGALE00000221050
CH-F	chr7	4541616	4553358	11742	6	0	-0.913276	2.42e-24	ENSGALG00000003797, ENSGALG00000003810	ENSGALE00000039258, ENSGALE00000039256, ENSGALE00000039260, ENSGALE00000039426, ENSGALE00000039425, ENSGALE00000039427, ENSGALE00000039429, ENSGALE00000039428, ENSGALE00000220630
CH-F	chr7	17903107	17917331	14224	6	0	-0.797685	2.631e-19	ENSGALG00000009293	ENSGALE00000100591
CH-F	chr12	1110289	1135075	24786	10	0	-0.663693	3.918e-23	ENSGALG00000001945	ENSGALE00000018570, ENSGALE00000018569, ENSGALE00000018564, ENSGALE00000018568, ENSGALE00000018574, ENSGALE00000018575, ENSGALE00000018566, ENSGALE00000018565, ENSGALE00000018572
CH-F	chr13	15750417	15766190	15773	6	0.741437	0	3.272e-17
CH-F	chr16	195332	295134	99802	23	2.05656	0	0	ENSGALG00000013101, ENSGALG00000024359, ENSGALG00000024358, ENSGALG00000024357, ENSGALG00000024352, ENSGALG00000024351, ENSGALG00000024350, ENSGALG00000024348, ENSGALG00000001131, ENSGALG00000017674	ENSGALE00000202348, ENSGALE00000202349, ENSGALE00000202350, ENSGALE00000202351, ENSGALE00000202352, ENSGALE00000202353, ENSGALE00000202354, ENSGALE00000202355, ENSGALE00000202356, ENSGALE00000202357, ENSGALE00000202358, ENSGALE00000202359, ENSGALE00000202360, ENSGALE00000202361, ENSGALE00000202362, ENSGALE00000202363, ENSGALE00000202364, ENSGALE00000202365, ENSGALE00000202366, ENSGALE00000202367,…
CH-F	chr16	303849	352976	49127	8	1.73565	0	0	ENSGALG00000024344, ENSGALG00000024343, ENSGALG00000024342, ENSGALG00000024341, ENSGALG00000024340, ENSGALG00000004772	ENSGALE00000272037, ENSGALE00000272034, ENSGALE00000146238, ENSGALE00000011823, ENSGALE00000011824, ENSGALE00000011826, ENSGALE00000011825, ENSGALE00000187377, ENSGALE00000272033, ENSGALE00000153549, ENSGALE00000153550, ENSGALE00000153551, ENSGALE00000153552, ENSGALE00000202007, ENSGALE00000084537, ENSGALE00000272038, ENSGALE00000184822, ENSGALE00000272039, ENSGALE00000272040, ENSGALE00000272042,…
CH-F	chr23	5943950	5959715	15765	7	1.48744	0	7.155e-58	ENSGALG00000004231	ENSGALE00000267489, ENSGALE00000267490, ENSGALE00000267491, ENSGALE00000043847, ENSGALE00000267494, ENSGALE00000229331, ENSGALE00000044004, ENSGALE00000044006, ENSGALE00000044003, ENSGALE00000267501, ENSGALE00000229333, ENSGALE00000044007
CH-F	chr25	1144192	1163232	19040	8	0.625095	0	8.724e-23	ENSGALG00000018890, ENSGALG00000018894	ENSGALE00000269924, ENSGALE00000269922, ENSGALE00000189828, ENSGALE00000269923, ENSGALE00000189829, ENSGALE00000189844
CH-F	chr27	28980	42137	13157	5	0.679215	0	5.749e-13	ENSGALG00000000187	ENSGALE00000270632, ENSGALE00000270633, ENSGALE00000001136, ENSGALE00000001134, ENSGALE00000001133, ENSGALE00000001129, ENSGALE00000001138, ENSGALE00000001128, ENSGALE00000001135, ENSGALE00000001124, ENSGALE00000001132, ENSGALE00000001123
CH-M	chr1	44984123	45064556	80433	33	0	-0.711341	1.409e-67
CH-M	chr1	46771855	46794116	22261	9	0	-0.589178	1.256e-14	ENSGALG00000011295	ENSGALE00000122445, ENSGALE00000251211
CH-M	chr1	59892359	59908285	15926	8	0.844381	0	2.347e-31
CH-M	chr1	60484102	60518048	33946	15	0.782629	0	8.356e-50	ENSGALG00000012908	ENSGALE00000139249, ENSGALE00000139257
CH-M	chr1	152707835	152735731	27896	12	0	-0.727659	8.211e-24
CH-M	chr1	165883954	165979117	95163	19	0	-3.79642	5.993e-310	ENSGALG00000014545	ENSGALE00000237616, ENSGALE00000000017, ENSGALE00000000019, ENSGALE00000153420, ENSGALE00000153417, ENSGALE00000153419, ENSGALE00000237617, ENSGALE00000237618, ENSGALE00000153413, ENSGALE00000153415, ENSGALE00000153412, ENSGALE00000237619, ENSGALE00000237620, ENSGALE00000237621, ENSGALE00000186660, ENSGALE00000237622, ENSGALE00000014170, ENSGALE00000032705, ENSGALE00000237623
CH-M	chr1	167930667	167949218	18551	8	0	-4.00318	0
CH-M	chr1	167949278	167956574	7296	4	0	-3.58071	0
CH-M	chr2	12388597	12407681	19084	10	0	-1.0491	2.341e-44
CH-M	chr2	86321304	86335948	14644	6	0	-4.9541	2.131e-114
CH-M	chr2	97312205	97338589	26384	5	0	-2.36323	5.313e-61
CH-M	chr3	89256693	89272021	15328	7	0	-0.847796	8.335e-22
CH-M	chr3	107796818	107811746	14928	8	0	-0.949201	2.453e-30	ENSGALG00000016556	ENSGALE00000202685
CH-M	chr4	19183231	19196600	13369	8	0.68869	0	5.55e-23
CH-M	chr4	52065734	52077869	12135	6	0.571946	0	5.612e-12	ENSGALG00000011623
CH-M	chr4	84252330	84268091	15761	7	0	-1.05327	2.71e-27
CH-M	chr5	3104188	3113762	9574	5	0	-1.01784	6.48e-22
CH-M	chr6	6668928	6675722	6794	4	0	-0.719249	4.152e-10
CH-M	chr10	13367816	13377120	9304	5	0	-0.664449	1.178e-10	ENSGALG00000006225	ENSGALE00000254116, ENSGALE00000066697, ENSGALE00000254109, ENSGALE00000066707, ENSGALE00000254106, ENSGALE00000066710, ENSGALE00000254101, ENSGALE00000066719, ENSGALE00000254097, ENSGALE00000066683
CH-M	chr12	1111713	1135075	23362	9	0	-0.711871	2.942e-20	ENSGALG00000001945	ENSGALE00000018570, ENSGALE00000018569, ENSGALE00000018564, ENSGALE00000018568, ENSGALE00000018574, ENSGALE00000018575, ENSGALE00000018566, ENSGALE00000018565, ENSGALE00000018572
CH-M	chr12	2143128	2160583	17455	8	0.623052	0	2.028e-19	ENSGALG00000002423, ENSGALG00000022657, ENSGALG00000002436	ENSGALE00000024018, ENSGALE00000024014, ENSGALE00000024021, ENSGALE00000024016, ENSGALE00000024020, ENSGALE00000024022, ENSGALE00000024013, ENSGALE00000236470, ENSGALE00000236469, ENSGALE00000236471, ENSGALE00000184316, ENSGALE00000100568
CH-M	chr13	507145	542345	35200	6	0.711532	0	7.599e-16	ENSGALG00000024403	ENSGALE00000272992, ENSGALE00000272993
CH-M	chr13	744200	762686	18486	8	0	-0.7268	2.555e-21	ENSGALG00000024400	ENSGALE00000272967, ENSGALE00000272964, ENSGALE00000272970, ENSGALE00000272968, ENSGALE00000272957, ENSGALE00000272955, ENSGALE00000272951, ENSGALE00000272958
CH-M	chr13	15750417	15773500	23083	7	0.675511	0	2.062e-19
CH-M	chr16	247575	352976	105401	16	1.06712	0	1.135e-69	ENSGALG00000024352, ENSGALG00000024351, ENSGALG00000024350, ENSGALG00000024348, ENSGALG00000001131, ENSGALG00000017674, ENSGALG00000024344, ENSGALG00000024343, ENSGALG00000024342, ENSGALG00000024341, ENSGALG00000024340, ENSGALG00000004772	ENSGALE00000272094, ENSGALE00000272095, ENSGALE00000187139, ENSGALE00000272092, ENSGALE00000144670, ENSGALE00000272089, ENSGALE00000272086, ENSGALE00000272082, ENSGALE00000272081, ENSGALE00000201951, ENSGALE00000026088, ENSGALE00000272050, ENSGALE00000145238, ENSGALE00000145239, ENSGALE00000145236, ENSGALE00000145237, ENSGALE00000145240, ENSGALE00000048338, ENSGALE00000185258, ENSGALE00000010067,…
CH-M	chr23	5943950	5959715	15765	7	0.886472	0	8.384e-27	ENSGALG00000004231	ENSGALE00000267489, ENSGALE00000267490, ENSGALE00000267491, ENSGALE00000043847, ENSGALE00000267494, ENSGALE00000229331, ENSGALE00000044004, ENSGALE00000044006, ENSGALE00000044003, ENSGALE00000267501, ENSGALE00000229333, ENSGALE00000044007
HX-F	chr1	44984123	45064556	80433	33	0	-0.704796	7.175e-70
HX-F	chr1	46771855	46792290	20435	8	0	-0.562291	9.86e-13	ENSGALG00000011295	ENSGALE00000122445, ENSGALE00000251211
HX-F	chr1	65470546	65479690	9144	5	0.942201	0	1.837e-22
HX-F	chr1	98422762	98446518	23756	10	0	-0.905809	1.769e-35
HX-F	chr1	120916273	120940182	23909	10	0.649498	0	1.072e-20	ENSGALG00000016539, ENSGALG00000022791	ENSGALE00000238933, ENSGALE00000238931, ENSGALE00000175049, ENSGALE00000134635, ENSGALE00000238929, ENSGALE00000238930, ENSGALE00000175052, ENSGALE00000175047, ENSGALE00000238934, ENSGALE00000175054, ENSGALE00000175051, ENSGALE00000238935, ENSGALE00000175048, ENSGALE00000238932, ENSGALE00000175046, ENSGALE00000175045, ENSGALE00000175347, ENSGALE00000175053, ENSGALE00000238918, ENSGALE00000238919,…
HX-F	chr1	167926654	167956574	29920	14	0.77461	0	9.614e-49
HX-F	chr1	173708853	173724271	15418	6	0	-0.531285	3.366e-11
HX-F	chr2	12388597	12405194	16597	9	0	-1.08712	4.639e-43
HX-F	chr2	36499780	36511022	11242	7	0	-0.955144	2.102e-27
HX-F	chr2	59522398	59534152	11754	7	0.53925	0	1.241e-12
HX-F	chr2	86319269	86335948	16679	7	0.777104	0	6.134e-24
HX-F	chr2	92015972	92025667	9695	6	0.567011	0	6.032e-12	ENSGALG00000013569, ENSGALG00000013573	ENSGALE00000145495, ENSGALE00000145497, ENSGALE00000145496, ENSGALE00000145539, ENSGALE00000145538
HX-F	chr2	105869428	105887525	18097	9	0.568741	0	1.335e-18
HX-F	chr2	124727290	124733989	6699	5	0	-3.6826	3.136e-79
HX-F	chr2	147922354	147936835	14481	7	0.544892	0	2.165e-13
HX-F	chr3	48871268	48879767	8499	5	0.7538	0	5.127e-17
HX-F	chr3	49362755	49371113	8358	5	0	-0.759751	1.888e-13
HX-F	chr3	107796818	107810140	13322	7	0	-0.825428	1.757e-29	ENSGALG00000016556	ENSGALE00000202685
HX-F	chr4	19183231	19196600	13369	8	0.687512	0	2.562e-22
HX-F	chr4	84249839	84268091	18252	8	0	-1.02453	5.75e-31
HX-F	chr5	3104188	3113762	9574	5	0	-0.876273	1.931e-16
HX-F	chr5	51761230	51775249	14019	7	0.597659	0	4.113e-14	ENSGALG00000023051
HX-F	chr10	118357	153398	35041	7	0	-0.656244	1.095e-20	ENSGALG00000019735	ENSGALE00000148799
HX-F	chr10	13688457	13697864	9407	5	0	-0.659886	4.909e-12
HX-F	chr11	2674301	2687093	12792	7	0	-0.74722	6.106e-20
HX-F	chr11	10157848	10166200	8352	5	0.711489	0	6.196e-15
HX-F	chr12	2143128	2160583	17455	8	0.73325	0	1.531e-17	ENSGALG00000002423, ENSGALG00000022657, ENSGALG00000002436	ENSGALE00000024018, ENSGALE00000024014, ENSGALE00000024021, ENSGALE00000024016, ENSGALE00000024020, ENSGALE00000024022, ENSGALE00000024013, ENSGALE00000236470, ENSGALE00000236469, ENSGALE00000236471, ENSGALE00000184316, ENSGALE00000100568
HX-F	chr13	15750417	15773500	23083	7	0.836852	0	2.747e-21
HX-F	chr16	195332	203845	8513	5	0.891921	0	1.301e-19	ENSGALG00000013101	ENSGALE00000202348, ENSGALE00000202349, ENSGALE00000202350, ENSGALE00000202351, ENSGALE00000202352, ENSGALE00000202353, ENSGALE00000202354, ENSGALE00000202355, ENSGALE00000202356, ENSGALE00000202357, ENSGALE00000202358, ENSGALE00000202359, ENSGALE00000202360, ENSGALE00000202361, ENSGALE00000202362, ENSGALE00000202363, ENSGALE00000202364, ENSGALE00000202365, ENSGALE00000202366, ENSGALE00000202367,…
HX-F	chr16	249604	342967	93363	14	1.22415	0	1.741e-76	ENSGALG00000024351, ENSGALG00000024350, ENSGALG00000024348, ENSGALG00000001131, ENSGALG00000017674, ENSGALG00000024344, ENSGALG00000024343, ENSGALG00000024342, ENSGALG00000024341	ENSGALE00000272092, ENSGALE00000144670, ENSGALE00000272089, ENSGALE00000272086, ENSGALE00000272082, ENSGALE00000272081, ENSGALE00000201951, ENSGALE00000026088, ENSGALE00000272050, ENSGALE00000145238, ENSGALE00000145239, ENSGALE00000145236, ENSGALE00000145237, ENSGALE00000145240, ENSGALE00000048338, ENSGALE00000185258, ENSGALE00000010067, ENSGALE00000140865, ENSGALE00000272046, ENSGALE00000272045,…
HX-F	chr17	11096522	11180038	83516	34	0	-0.53011	4.689e-49	ENSGALG00000000864, ENSGALG00000000853, ENSGALG00000000847	ENSGALE00000007275, ENSGALE00000007277, ENSGALE00000007269, ENSGALE00000007276, ENSGALE00000007274, ENSGALE00000007271, ENSGALE00000007270, ENSGALE00000007184, ENSGALE00000007182, ENSGALE00000007176, ENSGALE00000007175, ENSGALE00000007183, ENSGALE00000007177, ENSGALE00000007181, ENSGALE00000007180, ENSGALE00000007178, ENSGALE00000007179, ENSGALE00000253818, ENSGALE00000007116, ENSGALE00000007125,…
HX-F	chr18	442560	595162	152602	53	0.579686	0	4.371e-88	ENSGALG00000023832, ENSGALG00000023800, ENSGALG00000000965, ENSGALG00000023705	ENSGALE00000263619, ENSGALE00000263331, ENSGALE00000263620, ENSGALE00000263630, ENSGALE00000263345, ENSGALE00000263663, ENSGALE00000263680, ENSGALE00000229966, ENSGALE00000008132, ENSGALE00000008096, ENSGALE00000008253, ENSGALE00000263761, ENSGALE00000263367, ENSGALE00000263763, ENSGALE00000008236, ENSGALE00000263784, ENSGALE00000008259, ENSGALE00000263799, ENSGALE00000230009, ENSGALE00000230015,…
HX-F	chr23	5943950	5959715	15765	7	1.36669	0	2.407e-45	ENSGALG00000004231	ENSGALE00000267489, ENSGALE00000267490, ENSGALE00000267491, ENSGALE00000043847, ENSGALE00000267494, ENSGALE00000229331, ENSGALE00000044004, ENSGALE00000044006, ENSGALE00000044003, ENSGALE00000267501, ENSGALE00000229333, ENSGALE00000044007
HX-F	chr27	1607367	1629996	22629	11	0.990653	0	6.491e-38	ENSGALG00000000349, ENSGALG00000000363	ENSGALE00000002519, ENSGALE00000002522, ENSGALE00000002521, ENSGALE00000002518, ENSGALE00000002514, ENSGALE00000002515, ENSGALE00000002517, ENSGALE00000002523, ENSGALE00000002513, ENSGALE00000002520, ENSGALE00000002512, ENSGALE00000002516, ENSGALE00000268689, ENSGALE00000268694, ENSGALE00000002689, ENSGALE00000002695, ENSGALE00000002686, ENSGALE00000002691, ENSGALE00000002690, ENSGALE00000268731,…
HX-F	chr27	4125095	4156647	31552	17	1.03018	0	5.792e-62	ENSGALG00000003882, ENSGALG00000023864, ENSGALG00000003859	ENSGALE00000040352, ENSGALE00000040356, ENSGALE00000040358, ENSGALE00000040357, ENSGALE00000040359, ENSGALE00000040353, ENSGALE00000040347, ENSGALE00000040360, ENSGALE00000040351, ENSGALE00000264709, ENSGALE00000264643, ENSGALE00000264711, ENSGALE00000264635, ENSGALE00000040113, ENSGALE00000040111
HX-M	chr1	44984123	45064556	80433	33	0	-0.712152	4.152e-70
HX-M	chr1	48010310	48027679	17369	7	0.904532	0	0
HX-M	chr1	48027727	48038759	11032	6	0.687394	0	0
HX-M	chr1	60484102	60513199	29097	13	0.80718	0	7.18e-42	ENSGALG00000012908
HX-M	chr1	65468640	65479690	11050	6	0.614079	0	6.267e-13
HX-M	chr1	98422762	98446518	23756	10	0	-1.03394	1.027e-43
HX-M	chr1	120928826	120940182	11356	5	0.630944	0	8.039e-13	ENSGALG00000016539, ENSGALG00000022791	ENSGALE00000175052, ENSGALE00000175047, ENSGALE00000238934, ENSGALE00000175054, ENSGALE00000175051, ENSGALE00000238935, ENSGALE00000175048, ENSGALE00000238932, ENSGALE00000175046, ENSGALE00000175045, ENSGALE00000175347, ENSGALE00000175053, ENSGALE00000238918, ENSGALE00000238919, ENSGALE00000238920, ENSGALE00000238921, ENSGALE00000238922, ENSGALE00000238923, ENSGALE00000238924, ENSGALE00000238925,…
HX-M	chr1	150972548	150986797	14249	7	0	-0.906662	2.381e-22	ENSGALG00000016900
HX-M	chr1	165883954	165979117	95163	19	0	-3.77949	5.693e-312	ENSGALG00000014545	ENSGALE00000237616, ENSGALE00000000017, ENSGALE00000000019, ENSGALE00000153420, ENSGALE00000153417, ENSGALE00000153419, ENSGALE00000237617, ENSGALE00000237618, ENSGALE00000153413, ENSGALE00000153415, ENSGALE00000153412, ENSGALE00000237619, ENSGALE00000237620, ENSGALE00000237621, ENSGALE00000186660, ENSGALE00000237622, ENSGALE00000014170, ENSGALE00000032705, ENSGALE00000237623
HX-M	chr1	167926654	167954794	28140	13	0.759198	0	1.035e-40
HX-M	chr2	1561497	1573398	11901	6	0.956133	0	4.275e-28
HX-M	chr2	12388597	12405194	16597	9	0	-1.03334	6.676e-40
HX-M	chr2	36499780	36511022	11242	7	0	-1.06647	3.799e-33
HX-M	chr2	67487804	67501190	13386	5	0.727746	0	2.501e-14	ENSGALG00000012824, ENSGALG00000012821	ENSGALE00000138491, ENSGALE00000138459, ENSGALE00000138462
HX-M	chr2	86323347	86335948	12601	5	0.91809	0	2.76e-22
HX-M	chr2	92015972	92025667	9695	6	0.656066	0	1.345e-14	ENSGALG00000013569, ENSGALG00000013573	ENSGALE00000145495, ENSGALE00000145497, ENSGALE00000145496, ENSGALE00000145539, ENSGALE00000145538
HX-M	chr2	97312205	97338589	26384	5	0	-2.23646	6.165e-58
HX-M	chr2	105871231	105887525	16294	8	0.951423	0	9.553e-37
HX-M	chr2	124727290	124733989	6699	5	0	-1.09261	3.208e-23
HX-M	chr2	147922354	147936835	14481	7	0.566927	0	1.416e-14
HX-M	chr3	33918497	33930375	11878	6	0	-0.656975	7.14e-14
HX-M	chr3	34104086	34113483	9397	5	1.08038	0	1.596e-25
HX-M	chr3	85563059	85574366	11307	6	0.51832	0	2.593e-11
HX-M	chr3	104900974	104911714	10740	6	0	-0.995857	1.735e-25	ENSGALG00000016487	ENSGALE00000240415
HX-M	chr4	19183231	19196600	13369	8	0.597764	0	4.864e-17
HX-M	chr4	58567031	58578041	11010	6	0	-0.973951	3.359e-25	ENSGALG00000012044	ENSGALE00000246515
HX-M	chr4	84249839	84268091	18252	8	0	-1.04444	7.958e-33
HX-M	chr5	3104188	3113762	9574	5	0	-0.795144	9.232e-15
HX-M	chr5	51761230	51775249	14019	7	0.551777	0	1.191e-13	ENSGALG00000023051
HX-M	chr8	27562722	27576973	14251	8	0	-0.505793	4.776e-12	ENSGALG00000021867	ENSGALE00000232158, ENSGALE00000232159
HX-M	chr11	2674301	2687093	12792	7	0	-0.596239	5.052e-14
HX-M	chr12	1111713	1138586	26873	10	0	-0.60368	9.75e-20	ENSGALG00000001945, ENSGALG00000022661	ENSGALE00000018570, ENSGALE00000018569, ENSGALE00000018564, ENSGALE00000018568, ENSGALE00000018574, ENSGALE00000018575, ENSGALE00000018566, ENSGALE00000018565, ENSGALE00000018572, ENSGALE00000018567, ENSGALE00000018571, ENSGALE00000018573, ENSGALE00000225213, ENSGALE00000236495, ENSGALE00000236494
HX-M	chr12	2143128	2151144	8016	4	0.851094	0	4.607e-15	ENSGALG00000002423, ENSGALG00000022657	ENSGALE00000024018, ENSGALE00000024014, ENSGALE00000024021, ENSGALE00000024016, ENSGALE00000024020, ENSGALE00000024022, ENSGALE00000024013, ENSGALE00000236470
HX-M	chr13	15750417	15766190	15773	6	0.768963	0	2.712e-18
HX-M	chr14	8474536	8487161	12625	6	0.557048	0	5.153e-11
HX-M	chr16	308967	342967	34000	6	0.928653	0	2.455e-24	ENSGALG00000024344, ENSGALG00000024343, ENSGALG00000024342, ENSGALG00000024341	ENSGALE00000272034, ENSGALE00000146238, ENSGALE00000011823, ENSGALE00000011824, ENSGALE00000011826, ENSGALE00000011825, ENSGALE00000187377, ENSGALE00000272033, ENSGALE00000153549, ENSGALE00000153550, ENSGALE00000153551, ENSGALE00000153552, ENSGALE00000202007, ENSGALE00000084537, ENSGALE00000272038, ENSGALE00000184822, ENSGALE00000272039, ENSGALE00000272040, ENSGALE00000272042, ENSGALE00000272043,…
HX-M	chr17	11096522	11180038	83516	34	0	-0.642205	5.197e-69	ENSGALG00000000864, ENSGALG00000000853, ENSGALG00000000847	ENSGALE00000007275, ENSGALE00000007277, ENSGALE00000007269, ENSGALE00000007276, ENSGALE00000007274, ENSGALE00000007271, ENSGALE00000007270, ENSGALE00000007184, ENSGALE00000007182, ENSGALE00000007176, ENSGALE00000007175, ENSGALE00000007183, ENSGALE00000007177, ENSGALE00000007181, ENSGALE00000007180, ENSGALE00000007178, ENSGALE00000007179, ENSGALE00000253818, ENSGALE00000007116, ENSGALE00000007125,…
HX-M	chr18	449042	489401	40359	11	0.602181	0	3.548e-21	ENSGALG00000023832, ENSGALG00000023800	ENSGALE00000230015, ENSGALE00000008185, ENSGALE00000008216, ENSGALE00000008091, ENSGALE00000008160, ENSGALE00000008106, ENSGALE00000008196, ENSGALE00000008203, ENSGALE00000008227, ENSGALE00000008107, ENSGALE00000008144, ENSGALE00000263295, ENSGALE00000008194, ENSGALE00000264014, ENSGALE00000008151, ENSGALE00000263257, ENSGALE00000008138, ENSGALE00000008083, ENSGALE00000263271, ENSGALE00000262361,…
HX-M	chr19	9845237	9935059	89822	39	0	-0.535476	1e-56	ENSGALG00000006034, ENSGALG00000006048, ENSGALG00000023480, ENSGALG00000006064, ENSGALG00000023477, ENSGALG00000006069, ENSGALG00000024472	ENSGALE00000064357, ENSGALE00000064361, ENSGALE00000064374, ENSGALE00000064351, ENSGALE00000064370, ENSGALE00000064363, ENSGALE00000064375, ENSGALE00000064341, ENSGALE00000064371, ENSGALE00000064342, ENSGALE00000064372, ENSGALE00000226899, ENSGALE00000064536, ENSGALE00000064535, ENSGALE00000064533, ENSGALE00000255527, ENSGALE00000255526, ENSGALE00000255521, ENSGALE00000255515, ENSGALE00000064773,…
HX-M	chr23	5943950	5959715	15765	7	0.877094	0	7.594e-31	ENSGALG00000004231	ENSGALE00000267489, ENSGALE00000267490, ENSGALE00000267491, ENSGALE00000043847, ENSGALE00000267494, ENSGALE00000229331, ENSGALE00000044004, ENSGALE00000044006, ENSGALE00000044003, ENSGALE00000267501, ENSGALE00000229333, ENSGALE00000044007
HX-M	chr27	1607367	1629996	22629	11	0.847024	0	1.146e-44	ENSGALG00000000349, ENSGALG00000000363	ENSGALE00000002519, ENSGALE00000002522, ENSGALE00000002521, ENSGALE00000002518, ENSGALE00000002514, ENSGALE00000002515, ENSGALE00000002517, ENSGALE00000002523, ENSGALE00000002513, ENSGALE00000002520, ENSGALE00000002512, ENSGALE00000002516, ENSGALE00000268689, ENSGALE00000268694, ENSGALE00000002689, ENSGALE00000002695, ENSGALE00000002686, ENSGALE00000002691, ENSGALE00000002690, ENSGALE00000268731,…
HX-M	chr27	4125095	4156647	31552	17	0.834193	0	3.599e-56	ENSGALG00000003882, ENSGALG00000023864, ENSGALG00000003859	ENSGALE00000040352, ENSGALE00000040356, ENSGALE00000040358, ENSGALE00000040357, ENSGALE00000040359, ENSGALE00000040353, ENSGALE00000040347, ENSGALE00000040360, ENSGALE00000040351, ENSGALE00000264709, ENSGALE00000264643, ENSGALE00000264711, ENSGALE00000264635, ENSGALE00000040113, ENSGALE00000040111
JH-F	chr1	25077604	25091911	14307	7	0.611725	0	1.051e-12	ENSGALG00000009002	ENSGALE00000097611, ENSGALE00000097606
JH-F	chr1	44984123	45064556	80433	33	0	-0.700345	2.184e-61
JH-F	chr1	71690792	71704972	14180	7	0.895195	0	6.201e-23
JH-F	chr1	120928826	120952459	23633	6	0.848708	0	4.248e-18	ENSGALG00000016539, ENSGALG00000022791	ENSGALE00000175052, ENSGALE00000175047, ENSGALE00000238934, ENSGALE00000175054, ENSGALE00000175051, ENSGALE00000238935, ENSGALE00000175048, ENSGALE00000238932, ENSGALE00000175046, ENSGALE00000175045, ENSGALE00000175347, ENSGALE00000175053, ENSGALE00000238918, ENSGALE00000238919, ENSGALE00000238920, ENSGALE00000238921, ENSGALE00000238922, ENSGALE00000238923, ENSGALE00000238924, ENSGALE00000238925,…
JH-F	chr1	128436785	128474499	37714	6	0	-0.612152	2.916e-10
JH-F	chr1	145417728	145437261	19533	9	0	-0.901159	4.963e-27
JH-F	chr1	154363591	154376697	13106	6	0.692603	0	7.723e-14
JH-F	chr1	158096911	158114785	17874	5	0.77211	0	4.574e-14	ENSGALG00000016913
JH-F	chr1	167926654	167956574	29920	14	0.801537	0	9.506e-39
JH-F	chr1	168767515	168783439	15924	5	0.841138	0	2.462e-16
JH-F	chr1	190086280	190096677	10397	5	0	-0.724293	1.099e-11	ENSGALG00000017219, ENSGALG00000017220	ENSGALE00000182790, ENSGALE00000182789, ENSGALE00000182787, ENSGALE00000182792, ENSGALE00000182795, ENSGALE00000182788, ENSGALE00000182801, ENSGALE00000237066, ENSGALE00000182802, ENSGALE00000237060, ENSGALE00000237059, ENSGALE00000182799, ENSGALE00000182798, ENSGALE00000182800
JH-F	chr2	3071464	3078596	7132	5	0.810735	0	9.348e-12
JH-F	chr2	12388597	12405194	16597	9	0	-1.05389	2.445e-39
JH-F	chr2	86319269	86335948	16679	7	0.815057	0	8.642e-21
JH-F	chr2	119973416	119984589	11173	6	0.630656	0	8.705e-11
JH-F	chr2	124727290	124733989	6699	5	0	-1.01854	2.384e-21
JH-F	chr2	131854737	131879215	24478	5	0.685798	0	1.18e-10
JH-F	chr3	2928803	2944640	15837	9	0.647479	0	4.945e-16	ENSGALG00000008163, ENSGALG00000008165	ENSGALE00000087732, ENSGALE00000087712, ENSGALE00000087734, ENSGALE00000265419, ENSGALE00000265408, ENSGALE00000087789
JH-F	chr3	107796818	107810140	13322	7	0	-0.881329	2.749e-22	ENSGALG00000016556	ENSGALE00000202685
JH-F	chr4	19183231	19196600	13369	8	0.72863	0	9.106e-19
JH-F	chr4	34407438	34415978	8540	5	0.729883	0	3.475e-12	ENSGALG00000023360	ENSGALE00000252537
JH-F	chr4	65047113	65062662	15549	7	0	-0.681694	2.597e-13	ENSGALG00000013655, ENSGALG00000013661	ENSGALE00000146170, ENSGALE00000245358
JH-F	chr4	67973362	67988018	14656	7	0	-0.817663	1.542e-18
JH-F	chr4	85727532	85742435	14903	8	0.532239	0	5.017e-11	ENSGALG00000015687
JH-F	chr5	3104188	3113762	9574	5	0	-1.10411	9.374e-25
JH-F	chr5	4866572	4874833	8261	5	0	-0.994436	4.95e-20
JH-F	chr6	7923314	7931450	8136	5	0	-0.910608	1.948e-17	ENSGALG00000002845
JH-F	chr6	35660970	35676802	15832	6	0.745175	0	1.048e-13
JH-F	chr9	4954258	4991647	37389	19	0.606653	0	4.098e-28
JH-F	chr9	5765897	5780931	15034	8	0.59644	0	1.88e-12	ENSGALG00000006385	ENSGALE00000068387, ENSGALE00000068390, ENSGALE00000068395, ENSGALE00000068384, ENSGALE00000068394, ENSGALE00000068396, ENSGALE00000068393, ENSGALE00000068391
JH-F	chr13	744200	762686	18486	8	0	-0.555221	4.33e-11	ENSGALG00000024400	ENSGALE00000272967, ENSGALE00000272964, ENSGALE00000272970, ENSGALE00000272968, ENSGALE00000272957, ENSGALE00000272955, ENSGALE00000272951, ENSGALE00000272958
JH-F	chr15	9633087	9643910	10823	5	1.00649	0	6.844e-21	ENSGALG00000020989	ENSGALE00000077777, ENSGALE00000077776, ENSGALE00000077778
JH-F	chr16	203793	249654	45861	15	1.52185	0	1.153e-87	ENSGALG00000024359, ENSGALG00000024358, ENSGALG00000024357, ENSGALG00000024352	ENSGALE00000272197, ENSGALE00000272196, ENSGALE00000186918, ENSGALE00000000386, ENSGALE00000272101, ENSGALE00000202396, ENSGALE00000272110, ENSGALE00000272111, ENSGALE00000272113, ENSGALE00000272114, ENSGALE00000272115, ENSGALE00000202400, ENSGALE00000272124, ENSGALE00000272129, ENSGALE00000272134, ENSGALE00000272136, ENSGALE00000272141, ENSGALE00000272148, ENSGALE00000272150, ENSGALE00000272158,…
JH-F	chr20	10718139	10844289	126150	52	0.945128	0	8.677e-175	ENSGALG00000023528, ENSGALG00000007425, ENSGALG00000023526, ENSGALG00000023525, ENSGALG00000020929, ENSGALG00000007439, ENSGALG00000007442, ENSGALG00000007447	ENSGALE00000257034, ENSGALE00000257040, ENSGALE00000257043, ENSGALE00000257044, ENSGALE00000079635, ENSGALE00000257032, ENSGALE00000257026, ENSGALE00000257028, ENSGALE00000257022, ENSGALE00000257023, ENSGALE00000218575, ENSGALE00000218574, ENSGALE00000257020, ENSGALE00000079787, ENSGALE00000079786, ENSGALE00000079789, ENSGALE00000079788, ENSGALE00000079785, ENSGALE00000256990, ENSGALE00000079784,…
JH-F	chr20	11263937	11435137	171200	78	0.978816	0	9.564e-277
JH-M	chr1	11681951	11711190	29239	7	0.532902	0	2.874e-13
JH-M	chr1	44986012	45064556	78544	32	0	-0.675815	1.506e-69
JH-M	chr1	46771855	46792290	20435	9	0	-0.504096	2.746e-13	ENSGALG00000011295	ENSGALE00000122445, ENSGALE00000251211
JH-M	chr1	48010310	48038759	28449	13	0.520936	0	3.99e-19
JH-M	chr1	87492730	87501928	9198	5	0	-0.608255	1.063e-10	ENSGALG00000017970, ENSGALG00000017971, ENSGALG00000017972, ENSGALG00000017973, ENSGALG00000017974, ENSGALG00000017975, ENSGALG00000017976, ENSGALG00000015240	ENSGALE00000185513, ENSGALE00000185514, ENSGALE00000185515, ENSGALE00000185516, ENSGALE00000185517, ENSGALE00000185518, ENSGALE00000185519, ENSGALE00000160769, ENSGALE00000160774, ENSGALE00000160773
JH-M	chr1	120928826	120940182	11356	5	0.650927	0	4.207e-12	ENSGALG00000016539, ENSGALG00000022791	ENSGALE00000175052, ENSGALE00000175047, ENSGALE00000238934, ENSGALE00000175054, ENSGALE00000175051, ENSGALE00000238935, ENSGALE00000175048, ENSGALE00000238932, ENSGALE00000175046, ENSGALE00000175045, ENSGALE00000175347, ENSGALE00000175053, ENSGALE00000238918, ENSGALE00000238919, ENSGALE00000238920, ENSGALE00000238921, ENSGALE00000238922, ENSGALE00000238923, ENSGALE00000238924, ENSGALE00000238925,…
JH-M	chr1	154770643	154783712	13069	6	0	-0.595164	4.385e-14
JH-M	chr1	166754110	166767446	13336	7	0.551343	0	3.952e-12	ENSGALG00000016937	ENSGALE00000179785, ENSGALE00000237593, ENSGALE00000237605
JH-M	chr1	167926654	167956574	29920	14	0.790919	0	2.704e-42
JH-M	chr1	190597241	190611358	14117	6	0.617058	0	5.185e-13
JH-M	chr2	12388597	12405194	16597	9	0	-1.04929	2.351e-44
JH-M	chr2	86321304	86335948	14644	6	0.938306	0	2.358e-25
JH-M	chr2	105874762	105887525	12763	7	0.59753	0	4.103e-14
JH-M	chr2	124727290	124733989	6699	5	0	-0.970926	1.363e-22
JH-M	chr3	107796818	107811746	14928	8	0	-0.807274	5.014e-26	ENSGALG00000016556	ENSGALE00000202685
JH-M	chr4	15988269	16005121	16852	9	0.501311	0	4.011e-13	ENSGALG00000008512
JH-M	chr4	19183231	19196600	13369	8	0.722779	0	1.245e-21
JH-M	chr5	3104188	3113762	9574	5	0	-0.834929	5.623e-18
JH-M	chr5	4864578	4874833	10255	6	0	-0.790382	9.658e-19
JH-M	chr6	7923314	7935417	12103	7	0	-0.691064	1.902e-17	ENSGALG00000002845
JH-M	chr6	11476973	11511183	34210	5	0	-0.658202	3.253e-12		ENSGALE00000270513, ENSGALE00000221050
JH-M	chr8	24726137	24737917	11780	6	0	-0.881638	8.677e-23	ENSGALG00000010539
JH-M	chr9	4954258	4991647	37389	19	0.583433	0	1.176e-33
JH-M	chr12	1111713	1135075	23362	9	0	-0.583119	6.417e-17	ENSGALG00000001945	ENSGALE00000018570, ENSGALE00000018569, ENSGALE00000018564, ENSGALE00000018568, ENSGALE00000018574, ENSGALE00000018575, ENSGALE00000018566, ENSGALE00000018565, ENSGALE00000018572
JH-M	chr16	223174	249654	26480	7	1.04977	0	1.895e-31	ENSGALG00000024358, ENSGALG00000024357, ENSGALG00000024352	ENSGALE00000272196, ENSGALE00000186918, ENSGALE00000000386, ENSGALE00000272101, ENSGALE00000202396, ENSGALE00000272110, ENSGALE00000272111, ENSGALE00000272113, ENSGALE00000272114, ENSGALE00000272115, ENSGALE00000202400, ENSGALE00000272124, ENSGALE00000272129, ENSGALE00000272134, ENSGALE00000272136, ENSGALE00000272141, ENSGALE00000272148, ENSGALE00000272150, ENSGALE00000272158, ENSGALE00000000310,…
JH-M	chr19	3093038	3106750	13712	6	0	-0.573006	2.437e-11	ENSGALG00000001410	ENSGALE00000012918, ENSGALE00000012910, ENSGALE00000230806
JH-M	chr20	10718139	10844289	126150	52	0.980942	0	1.312e-219	ENSGALG00000023528, ENSGALG00000007425, ENSGALG00000023526, ENSGALG00000023525, ENSGALG00000020929, ENSGALG00000007439, ENSGALG00000007442, ENSGALG00000007447	ENSGALE00000257034, ENSGALE00000257040, ENSGALE00000257043, ENSGALE00000257044, ENSGALE00000079635, ENSGALE00000257032, ENSGALE00000257026, ENSGALE00000257028, ENSGALE00000257022, ENSGALE00000257023, ENSGALE00000218575, ENSGALE00000218574, ENSGALE00000257020, ENSGALE00000079787, ENSGALE00000079786, ENSGALE00000079789, ENSGALE00000079788, ENSGALE00000079785, ENSGALE00000256990, ENSGALE00000079784,…
JH-M	chr20	11263937	11435137	171200	78	0.997373	0	0
JH-M	chr26	4893091	4908447	15356	9	0	-0.956058	4.902e-38	ENSGALG00000003519, ENSGALG00000023760, ENSGALG00000023754	ENSGALE00000262634, ENSGALE00000262608, ENSGALE00000262635, ENSGALE00000035697, ENSGALE00000035701, ENSGALE00000262564, ENSGALE00000035699, ENSGALE00000035719, ENSGALE00000262585, ENSGALE00000262591, ENSGALE00000262595, ENSGALE00000035723, ENSGALE00000262604, ENSGALE00000035718, ENSGALE00000262607, ENSGALE00000035725, ENSGALE00000262511, ENSGALE00000262513, ENSGALE00000262517, ENSGALE00000035714,…
AK-F	chr1	44986012	45064556	78544	32	0	-0.701978	4.696e-74
AK-F	chr1	125248641	125258832	10191	5	0.883476	0	1.492e-19
AK-F	chr1	154770643	154783712	13069	6	0	-0.56669	2.431e-12
AK-F	chr1	167926654	167954794	28140	13	0.887224	0	6.572e-48
AK-F	chr1	190597241	190611358	14117	6	0.568657	0	2.022e-11
AK-F	chr2	12385227	12405194	19967	10	0	-0.996793	7.113e-45
AK-F	chr2	36499780	36511022	11242	7	0	-4.2813	4.415e-128
AK-F	chr2	36755813	36765245	9432	5	0.660609	0	4.614e-12
AK-F	chr2	48764903	48779849	14946	6	0.564489	0	2.951e-11	ENSGALG00000012238	ENSGALE00000132359
AK-F	chr2	88165801	88176035	10234	5	0	-0.652747	3.541e-11	ENSGALG00000013189	ENSGALE00000142442, ENSGALE00000142445, ENSGALE00000142447
AK-F	chr2	100256481	100271648	15167	7	0.961875	0	5.715e-30
AK-F	chr2	125237135	125249745	12610	7	0.945166	0	8.988e-30
AK-F	chr3	107796818	107810140	13322	7	0	-0.887438	6.934e-27	ENSGALG00000016556	ENSGALE00000202685
AK-F	chr4	19183231	19196600	13369	8	0.672783	0	3.523e-19
AK-F	chr4	58935013	58945793	10780	6	0.638845	0	1.31e-14
AK-F	chr4	84249839	84268091	18252	8	0	-1.03279	9.063e-33
AK-F	chr4	91857015	91881637	24622	5	0	-0.651398	9.029e-12	ENSGALG00000015974, ENSGALG00000025411	ENSGALE00000275102
AK-F	chr5	3104188	3113762	9574	5	0	-0.794105	1.497e-16
AK-F	chr5	51759854	51773563	13709	7	0.935036	0	3.39e-29	ENSGALG00000023051
AK-F	chr6	11476973	11511183	34210	5	0	-0.970418	1.471e-21		ENSGALE00000270513, ENSGALE00000221050
AK-F	chr12	1110289	1138586	28297	11	0	-0.505166	6.761e-16	ENSGALG00000001945, ENSGALG00000022661	ENSGALE00000018570, ENSGALE00000018569, ENSGALE00000018564, ENSGALE00000018568, ENSGALE00000018574, ENSGALE00000018575, ENSGALE00000018566, ENSGALE00000018565, ENSGALE00000018572, ENSGALE00000018567, ENSGALE00000018571, ENSGALE00000018573, ENSGALE00000225213, ENSGALE00000236495, ENSGALE00000236494
AK-F	chr13	744200	762686	18486	8	0	-0.650432	2.828e-18	ENSGALG00000024400	ENSGALE00000272967, ENSGALE00000272964, ENSGALE00000272970, ENSGALE00000272968, ENSGALE00000272957, ENSGALE00000272955, ENSGALE00000272951, ENSGALE00000272958
AK-F	chr13	15750417	15773500	23083	7	0.853487	0	4.896e-25
AK-F	chr15	9636288	9645233	8945	5	0.878276	0	5.001e-19	ENSGALG00000007236	ENSGALE00000077783, ENSGALE00000077779
AK-F	chr16	195332	352976	157644	34	1.19475	0	5.702e-164	ENSGALG00000013101, ENSGALG00000024359, ENSGALG00000024358, ENSGALG00000024357, ENSGALG00000024352, ENSGALG00000024351, ENSGALG00000024350, ENSGALG00000024348, ENSGALG00000001131, ENSGALG00000017674, ENSGALG00000024344, ENSGALG00000024343, ENSGALG00000024342, ENSGALG00000024341, ENSGALG00000024340, ENSGALG00000004772	ENSGALE00000202348, ENSGALE00000202349, ENSGALE00000202350, ENSGALE00000202351, ENSGALE00000202352, ENSGALE00000202353, ENSGALE00000202354, ENSGALE00000202355, ENSGALE00000202356, ENSGALE00000202357, ENSGALE00000202358, ENSGALE00000202359, ENSGALE00000202360, ENSGALE00000202361, ENSGALE00000202362, ENSGALE00000202363, ENSGALE00000202364, ENSGALE00000202365, ENSGALE00000202366, ENSGALE00000202367,…
AK-F	chr16	223174	253947	30773	8	0.521121	0	8.517e-17	ENSGALG00000024358, ENSGALG00000024357, ENSGALG00000024352, ENSGALG00000024351	ENSGALE00000272196, ENSGALE00000186918, ENSGALE00000000386, ENSGALE00000272101, ENSGALE00000202396, ENSGALE00000272110, ENSGALE00000272111, ENSGALE00000272113, ENSGALE00000272114, ENSGALE00000272115, ENSGALE00000202400, ENSGALE00000272124, ENSGALE00000272129, ENSGALE00000272134, ENSGALE00000272136, ENSGALE00000272141, ENSGALE00000272148, ENSGALE00000272150, ENSGALE00000272158, ENSGALE00000000310,…
AK-F	chr18	449042	489401	40359	11	0.695528	0	3.957e-27	ENSGALG00000023832, ENSGALG00000023800	ENSGALE00000230015, ENSGALE00000008185, ENSGALE00000008216, ENSGALE00000008091, ENSGALE00000008160, ENSGALE00000008106, ENSGALE00000008196, ENSGALE00000008203, ENSGALE00000008227, ENSGALE00000008107, ENSGALE00000008144, ENSGALE00000263295, ENSGALE00000008194, ENSGALE00000264014, ENSGALE00000008151, ENSGALE00000263257, ENSGALE00000008138, ENSGALE00000008083, ENSGALE00000263271, ENSGALE00000262361,…
AK-F	chr25	1144192	1163232	19040	8	0.678925	0	5.242e-19	ENSGALG00000018890, ENSGALG00000018894	ENSGALE00000269924, ENSGALE00000269922, ENSGALE00000189828, ENSGALE00000269923, ENSGALE00000189829, ENSGALE00000189844
AK-M	chr1	44984123	45064556	80433	33	0	-0.789983	1.954e-74
AK-M	chr1	47341971	47355027	13056	6	0.559823	0	1.021e-12	ENSGALG00000011357	ENSGALE00000251105, ENSGALE00000123203
AK-M	chr1	60484102	60513199	29097	13	0.808801	0	3.682e-43	ENSGALG00000012908
AK-M	chr1	120916273	120940182	23909	10	0.570961	0	6.661e-18	ENSGALG00000016539, ENSGALG00000022791	ENSGALE00000238933, ENSGALE00000238931, ENSGALE00000175049, ENSGALE00000134635, ENSGALE00000238929, ENSGALE00000238930, ENSGALE00000175052, ENSGALE00000175047, ENSGALE00000238934, ENSGALE00000175054, ENSGALE00000175051, ENSGALE00000238935, ENSGALE00000175048, ENSGALE00000238932, ENSGALE00000175046, ENSGALE00000175045, ENSGALE00000175347, ENSGALE00000175053, ENSGALE00000238918, ENSGALE00000238919,…
AK-M	chr1	125248641	125258832	10191	5	0.874281	0	1.286e-21
AK-M	chr1	142816606	142830002	13396	7	0.573597	0	1.278e-15
AK-M	chr1	165883954	165908571	24617	4	0	-5.98374	0
AK-M	chr1	165908631	165979117	70486	15	0	-5.03384	0	ENSGALG00000014545	ENSGALE00000237616, ENSGALE00000000017, ENSGALE00000000019, ENSGALE00000153420, ENSGALE00000153417, ENSGALE00000153419, ENSGALE00000237617, ENSGALE00000237618, ENSGALE00000153413, ENSGALE00000153415, ENSGALE00000153412, ENSGALE00000237619, ENSGALE00000237620, ENSGALE00000237621, ENSGALE00000186660, ENSGALE00000237622, ENSGALE00000014170, ENSGALE00000032705, ENSGALE00000237623
AK-M	chr1	167926654	167956574	29920	14	0.772101	0	1.092e-46
AK-M	chr2	12388597	12405194	16597	9	0	-1.15846	1.511e-46
AK-M	chr2	15786048	15810904	24856	9	0.887699	0	8.636e-39
AK-M	chr2	36499780	36511022	11242	7	0	-0.984981	5.538e-28
AK-M	chr2	36755813	36765245	9432	5	0.555461	0	5.925e-11
AK-M	chr2	63498028	63589705	91677	34	0.513552	0	2.53e-51
AK-M	chr2	75987498	76011751	24253	6	0.566567	0	3.632e-15	ENSGALG00000012949	ENSGALE00000139740, ENSGALE00000139739, ENSGALE00000139738, ENSGALE00000139733, ENSGALE00000139736
AK-M	chr2	97312205	97338589	26384	5	0	-2.48008	1.396e-62
AK-M	chr2	124727290	124733989	6699	5	0	-1.038	2.302e-20
AK-M	chr3	107796818	107811746	14928	8	0	-0.991585	3.656e-35	ENSGALG00000016556	ENSGALE00000202685
AK-M	chr4	19183231	19196600	13369	8	0.620901	0	1.801e-18
AK-M	chr4	31763877	31790396	26519	9	0	-0.867707	0	ENSGALG00000020233	ENSGALE00000207798, ENSGALE00000207797
AK-M	chr4	31794489	31836133	41644	18	0	-0.975967	0	ENSGALG00000020232	ENSGALE00000207790, ENSGALE00000207791, ENSGALE00000207792, ENSGALE00000207793, ENSGALE00000207794, ENSGALE00000207795, ENSGALE00000207796
AK-M	chr4	71632288	71642404	10116	6	0	-0.967558	5.657e-23
AK-M	chr4	84249839	84268091	18252	8	0	-1.10469	2.252e-33
AK-M	chr4	89602032	89618777	16745	6	0	-1.06233	0	ENSGALG00000021810
AK-M	chr4	89624359	89648936	24577	12	0	-0.927279	0	ENSGALG00000021810	ENSGALE00000231887
AK-M	chr5	3104188	3113762	9574	5	0	-0.911702	3.01e-18
AK-M	chr5	13716372	13724544	8172	5	0.643953	0	1.593e-13
AK-M	chr5	16542767	16550664	7897	5	0	-0.891039	1.98e-17
AK-M	chr5	19580788	19627289	46501	11	0.637351	0	4.488e-28
AK-M	chr5	51759854	51773563	13709	7	0.568628	0	1.471e-15	ENSGALG00000023051
AK-M	chr6	26525035	26538528	13493	6	0.601676	0	1.135e-13
AK-M	chr7	3014333	3028264	13931	6	0.71207	0	3.164e-16
AK-M	chr7	17397867	17410628	12761	6	0.870321	0	8.893e-20	ENSGALG00000023418, ENSGALG00000009270	ENSGALE00000254208, ENSGALE00000254209, ENSGALE00000254205, ENSGALE00000216073, ENSGALE00000119778, ENSGALE00000190059, ENSGALE00000100386, ENSGALE00000254206, ENSGALE00000100385, ENSGALE00000190329, ENSGALE00000216074
AK-M	chr8	27562722	27575237	12515	7	0	-0.519571	3.136e-11	ENSGALG00000021867	ENSGALE00000232158, ENSGALE00000232159
AK-M	chr9	4954258	4991647	37389	19	0.615782	0	4.712e-37
AK-M	chr12	1110289	1138586	28297	11	0	-0.544194	4.59e-18	ENSGALG00000001945, ENSGALG00000022661	ENSGALE00000018570, ENSGALE00000018569, ENSGALE00000018564, ENSGALE00000018568, ENSGALE00000018574, ENSGALE00000018575, ENSGALE00000018566, ENSGALE00000018565, ENSGALE00000018572, ENSGALE00000018567, ENSGALE00000018571, ENSGALE00000018573, ENSGALE00000225213, ENSGALE00000236495, ENSGALE00000236494
AK-M	chr13	744200	754366	10166	4	0	-1.53758	0	ENSGALG00000024400	ENSGALE00000272967, ENSGALE00000272964, ENSGALE00000272970, ENSGALE00000272968, ENSGALE00000272957, ENSGALE00000272955, ENSGALE00000272951, ENSGALE00000272958
AK-M	chr13	754426	762686	8260	4	0	-0.941805	0	ENSGALG00000024400	ENSGALE00000272955
AK-M	chr13	15750417	15773500	23083	7	0.889118	0	9.348e-27
AK-M	chr15	9636288	9645233	8945	5	1.02182	0	7.403e-24	ENSGALG00000007236	ENSGALE00000077783, ENSGALE00000077779
AK-M	chr16	193489	199413	5924	5	0.687234	0	5.925e-13	ENSGALG00000013101	ENSGALE00000202344, ENSGALE00000202345, ENSGALE00000272204, ENSGALE00000272207, ENSGALE00000202348, ENSGALE00000202349, ENSGALE00000202350, ENSGALE00000202351, ENSGALE00000202352, ENSGALE00000202353, ENSGALE00000202354, ENSGALE00000202355, ENSGALE00000202356, ENSGALE00000202357, ENSGALE00000202358, ENSGALE00000202359, ENSGALE00000202360, ENSGALE00000202361, ENSGALE00000202362, ENSGALE00000202363,…
AK-M	chr16	203793	209285	5492	3	5.44895	0	0
AK-M	chr16	209330	216595	7265	5	2.9634	0	0
AK-M	chr16	223174	309011	85837	15	0.663628	0	1.158e-30	ENSGALG00000024358, ENSGALG00000024357, ENSGALG00000024352, ENSGALG00000024351, ENSGALG00000024350, ENSGALG00000024348, ENSGALG00000001131, ENSGALG00000017674, ENSGALG00000024344	ENSGALE00000272196, ENSGALE00000186918, ENSGALE00000000386, ENSGALE00000272101, ENSGALE00000202396, ENSGALE00000272110, ENSGALE00000272111, ENSGALE00000272113, ENSGALE00000272114, ENSGALE00000272115, ENSGALE00000202400, ENSGALE00000272124, ENSGALE00000272129, ENSGALE00000272134, ENSGALE00000272136, ENSGALE00000272141, ENSGALE00000272148, ENSGALE00000272150, ENSGALE00000272158, ENSGALE00000000310,…
AK-M	chr18	449042	496600	47558	13	0.601641	0	1.12e-24	ENSGALG00000023832, ENSGALG00000023800	ENSGALE00000230015, ENSGALE00000008185, ENSGALE00000008216, ENSGALE00000008091, ENSGALE00000008160, ENSGALE00000008106, ENSGALE00000008196, ENSGALE00000008203, ENSGALE00000008227, ENSGALE00000008107, ENSGALE00000008144, ENSGALE00000263295, ENSGALE00000008194, ENSGALE00000264014, ENSGALE00000008151, ENSGALE00000263257, ENSGALE00000008138, ENSGALE00000008083, ENSGALE00000263271, ENSGALE00000262361,…
AK-M	chr23	5943950	5959715	15765	7	0.633621	0	1.485e-15	ENSGALG00000004231	ENSGALE00000267489, ENSGALE00000267490, ENSGALE00000267491, ENSGALE00000043847, ENSGALE00000267494, ENSGALE00000229331, ENSGALE00000044004, ENSGALE00000044006, ENSGALE00000044003, ENSGALE00000267501, ENSGALE00000229333, ENSGALE00000044007
AK-M	chr25	1144192	1163232	19040	8	0.686171	0	2.571e-19	ENSGALG00000018890, ENSGALG00000018894	ENSGALE00000269924, ENSGALE00000269922, ENSGALE00000189828, ENSGALE00000269923, ENSGALE00000189829, ENSGALE00000189844
BY-F	chr1	67511003	67520872	9869	6	0	-0.89814	8.631e-24	ENSGALG00000023013, ENSGALG00000013177	ENSGALE00000244219, ENSGALE00000244220, ENSGALE00000244218
BY-F	chr1	120916273	120940182	23909	10	0.557416	0	2.07e-14	ENSGALG00000016539, ENSGALG00000022791	ENSGALE00000238933, ENSGALE00000238931, ENSGALE00000175049, ENSGALE00000134635, ENSGALE00000238929, ENSGALE00000238930, ENSGALE00000175052, ENSGALE00000175047, ENSGALE00000238934, ENSGALE00000175054, ENSGALE00000175051, ENSGALE00000238935, ENSGALE00000175048, ENSGALE00000238932, ENSGALE00000175046, ENSGALE00000175045, ENSGALE00000175347, ENSGALE00000175053, ENSGALE00000238918, ENSGALE00000238919,…
BY-F	chr1	150992176	151013594	21418	10	0.523813	0	1.441e-15	ENSGALG00000016900
BY-F	chr1	154770643	154783712	13069	6	0	-0.770903	7.633e-18
BY-F	chr1	167926654	167956574	29920	14	0.823757	0	1.422e-51
BY-F	chr1	172053609	172065971	12362	7	0.939286	0	2.278e-29	ENSGALG00000016979	ENSGALE00000237514, ENSGALE00000180085, ENSGALE00000180086, ENSGALE00000180079, ENSGALE00000180080, ENSGALE00000180081
BY-F	chr2	3264897	3277034	12137	5	1.95788	0	4.541e-58
BY-F	chr2	12385227	12405194	19967	10	0	-1.02391	8.421e-47
BY-F	chr2	36755813	36765245	9432	5	0.646757	0	2.699e-13
BY-F	chr2	40649688	40671412	21724	5	0.810513	0	5.102e-17	ENSGALG00000019621, ENSGALG00000019620	ENSGALE00000199576, ENSGALE00000199575, ENSGALE00000199571, ENSGALE00000199572
BY-F	chr2	41994684	42002663	7979	5	0	-1.00931	5.489e-24	ENSGALG00000011613
BY-F	chr2	84293662	84304249	10587	5	0.957347	0	2.555e-23
BY-F	chr2	86319269	86335948	16679	7	0.859983	0	7.196e-27
BY-F	chr2	105869428	105887525	18097	9	0.889447	0	9.734e-36
BY-F	chr2	113872148	113899070	26922	9	0.591869	0	9.083e-20	ENSGALG00000021827, ENSGALG00000015280	ENSGALE00000231967, ENSGALE00000161207, ENSGALE00000161206, ENSGALE00000161238, ENSGALE00000161241, ENSGALE00000161239, ENSGALE00000161237, ENSGALE00000161240
BY-F	chr3	1261518	1275064	13546	6	0	-0.66284	6.824e-14
BY-F	chr3	107796818	107810140	13322	7	0	-0.807292	4.216e-23	ENSGALG00000016556	ENSGALE00000202685
BY-F	chr4	19183231	19196600	13369	8	0.712302	0	3.907e-21
BY-F	chr4	84249839	84268091	18252	8	0	-1.00795	6.848e-33
BY-F	chr5	3104188	3113762	9574	5	0	-0.772693	6.883e-16
BY-F	chr5	51761230	51779107	17877	8	1.52531	0	5.334e-68	ENSGALG00000023051
BY-F	chr6	11476973	11511183	34210	5	0	-0.613578	9.994e-12		ENSGALE00000270513, ENSGALE00000221050
BY-F	chr7	3905500	3915782	10282	7	0	-1.1189	4.587e-38	ENSGALG00000023831
BY-F	chr10	118357	139598	21241	6	0	-1.90763	1.138e-54	ENSGALG00000019735	ENSGALE00000148799
BY-F	chr11	2674301	2687093	12792	8	0	-1.21349	2.219e-48
BY-F	chr13	703857	713069	9212	5	0	-0.765333	9.19e-13	ENSGALG00000024401	ENSGALE00000272971
BY-F	chr16	195332	249654	54322	20	0.843262	0	3.191e-46	ENSGALG00000013101, ENSGALG00000024359, ENSGALG00000024358, ENSGALG00000024357, ENSGALG00000024352	ENSGALE00000202348, ENSGALE00000202349, ENSGALE00000202350, ENSGALE00000202351, ENSGALE00000202352, ENSGALE00000202353, ENSGALE00000202354, ENSGALE00000202355, ENSGALE00000202356, ENSGALE00000202357, ENSGALE00000202358, ENSGALE00000202359, ENSGALE00000202360, ENSGALE00000202361, ENSGALE00000202362, ENSGALE00000202363, ENSGALE00000202364, ENSGALE00000202365, ENSGALE00000202366, ENSGALE00000202367,…
BY-F	chr17	11096522	11180038	83516	34	0	-0.630352	5.415e-67	ENSGALG00000000864, ENSGALG00000000853, ENSGALG00000000847	ENSGALE00000007275, ENSGALE00000007277, ENSGALE00000007269, ENSGALE00000007276, ENSGALE00000007274, ENSGALE00000007271, ENSGALE00000007270, ENSGALE00000007184, ENSGALE00000007182, ENSGALE00000007176, ENSGALE00000007175, ENSGALE00000007183, ENSGALE00000007177, ENSGALE00000007181, ENSGALE00000007180, ENSGALE00000007178, ENSGALE00000007179, ENSGALE00000253818, ENSGALE00000007116, ENSGALE00000007125,…
BY-F	chr27	182014	302697	120683	21	0.562589	0	1.444e-30	ENSGALG00000024255, ENSGALG00000024252, ENSGALG00000024251, ENSGALG00000024250, ENSGALG00000018528, ENSGALG00000005756, ENSGALG00000024249	ENSGALE00000270582, ENSGALE00000270580, ENSGALE00000270579, ENSGALE00000270578, ENSGALE00000187446, ENSGALE00000270576, ENSGALE00000270577, ENSGALE00000187027, ENSGALE00000061193, ENSGALE00000187691, ENSGALE00000039582, ENSGALE00000190438
BY-M	chr1	34223476	34231433	7957	5	0	-0.995533	2.25e-21
BY-M	chr1	44986012	45064556	78544	32	0	-0.787224	1.23e-79
BY-M	chr1	46771855	46794116	22261	10	0	-0.534197	4.801e-15	ENSGALG00000011295	ENSGALE00000122445, ENSGALE00000251211
BY-M	chr1	60484102	60513199	29097	13	0.777129	0	4.034e-40	ENSGALG00000012908
BY-M	chr1	90895478	90907981	12503	5	0	-0.811026	1.608e-14
BY-M	chr1	120916273	120940182	23909	10	0.517973	0	7.129e-15	ENSGALG00000016539, ENSGALG00000022791	ENSGALE00000238933, ENSGALE00000238931, ENSGALE00000175049, ENSGALE00000134635, ENSGALE00000238929, ENSGALE00000238930, ENSGALE00000175052, ENSGALE00000175047, ENSGALE00000238934, ENSGALE00000175054, ENSGALE00000175051, ENSGALE00000238935, ENSGALE00000175048, ENSGALE00000238932, ENSGALE00000175046, ENSGALE00000175045, ENSGALE00000175347, ENSGALE00000175053, ENSGALE00000238918, ENSGALE00000238919,…
BY-M	chr1	152969434	152997967	28533	11	0	-1.05842	2.262e-45
BY-M	chr1	154770643	154783712	13069	6	0	-0.700328	2.173e-13
BY-M	chr1	165883954	165908571	24617	4	0	-5.801	0
BY-M	chr1	165908631	165979117	70486	15	0	-5.04729	0	ENSGALG00000014545	ENSGALE00000237616, ENSGALE00000000017, ENSGALE00000000019, ENSGALE00000153420, ENSGALE00000153417, ENSGALE00000153419, ENSGALE00000237617, ENSGALE00000237618, ENSGALE00000153413, ENSGALE00000153415, ENSGALE00000153412, ENSGALE00000237619, ENSGALE00000237620, ENSGALE00000237621, ENSGALE00000186660, ENSGALE00000237622, ENSGALE00000014170, ENSGALE00000032705, ENSGALE00000237623
BY-M	chr1	167926654	167956574	29920	14	0.784564	0	3.676e-47
BY-M	chr1	172053609	172065971	12362	7	0.903729	0	1.574e-30	ENSGALG00000016979	ENSGALE00000237514, ENSGALE00000180085, ENSGALE00000180086, ENSGALE00000180079, ENSGALE00000180080, ENSGALE00000180081
BY-M	chr2	3264897	3277034	12137	5	1.37402	0	9.784e-38
BY-M	chr2	12388597	12405194	16597	9	0	-1.07571	6.25e-42
BY-M	chr2	41994684	42002663	7979	5	0	-7.27665	6.298e-106	ENSGALG00000011613
BY-M	chr2	86319269	86335948	16679	7	0.830895	0	5.758e-27
BY-M	chr2	97312205	97338589	26384	5	0	-2.42062	1.317e-61
BY-M	chr2	101281374	101333272	51898	9	0.618623	0	3.982e-17	ENSGALG00000008399, ENSGALG00000022873, ENSGALG00000014310	ENSGALE00000240729, ENSGALE00000240730, ENSGALE00000240722, ENSGALE00000240721, ENSGALE00000151531, ENSGALE00000151534, ENSGALE00000151532
BY-M	chr2	105869428	105887525	18097	9	0.894601	0	3.279e-38
BY-M	chr2	113872148	113899070	26922	9	0.918927	0	9.549e-43	ENSGALG00000021827, ENSGALG00000015280	ENSGALE00000231967, ENSGALE00000161207, ENSGALE00000161206, ENSGALE00000161238, ENSGALE00000161241, ENSGALE00000161239, ENSGALE00000161237, ENSGALE00000161240
BY-M	chr3	67810093	67817772	7679	5	0	-1.11429	3.042e-25
BY-M	chr3	107796818	107811746	14928	8	0	-0.939646	4.49e-33	ENSGALG00000016556	ENSGALE00000202685
BY-M	chr4	19183231	19196600	13369	8	0.653861	0	1.889e-19
BY-M	chr4	88929685	89054302	124617	9	0.619053	0	1.946e-18	ENSGALG00000015816, ENSGALG00000022939	ENSGALE00000167183, ENSGALE00000144818, ENSGALE00000242290, ENSGALE00000242291, ENSGALE00000242292
BY-M	chr5	3104188	3113762	9574	5	0	-0.827177	4.202e-16
BY-M	chr5	19580788	19638829	58041	12	0.561948	0	1.226e-23
BY-M	chr5	51761230	51779107	17877	8	0.96172	0	1.27e-37	ENSGALG00000023051
BY-M	chr6	4421339	4436772	15433	7	0.52177	0	1.629e-12
BY-M	chr8	27562722	27575237	12515	7	0	-0.594278	2.605e-12	ENSGALG00000021867	ENSGALE00000232158, ENSGALE00000232159
BY-M	chr10	125155	154978	29823	5	0.883544	0	1.565e-19	ENSGALG00000019735	ENSGALE00000148799
BY-M	chr11	2674301	2687093	12792	7	0	-0.657015	1.74e-16
BY-M	chr11	10598864	10611547	12683	7	0	-0.654868	1.728e-13	ENSGALG00000004704	ENSGALE00000259976, ENSGALE00000049435, ENSGALE00000049443, ENSGALE00000049438, ENSGALE00000049441, ENSGALE00000049437, ENSGALE00000259974
BY-M	chr15	9636288	9645233	8945	5	0.893525	0	2.904e-19	ENSGALG00000007236	ENSGALE00000077783, ENSGALE00000077779
BY-M	chr16	195332	224668	29336	15	0.622291	0	1.655e-20	ENSGALG00000013101, ENSGALG00000024359, ENSGALG00000024358	ENSGALE00000202348, ENSGALE00000202349, ENSGALE00000202350, ENSGALE00000202351, ENSGALE00000202352, ENSGALE00000202353, ENSGALE00000202354, ENSGALE00000202355, ENSGALE00000202356, ENSGALE00000202357, ENSGALE00000202358, ENSGALE00000202359, ENSGALE00000202360, ENSGALE00000202361, ENSGALE00000202362, ENSGALE00000202363, ENSGALE00000202364, ENSGALE00000202365, ENSGALE00000202366, ENSGALE00000202367,…
BY-M	chr16	240831	253893	13062	3	2.26028	0	0	ENSGALG00000024357, ENSGALG00000024352, ENSGALG00000024351	ENSGALE00000000283, ENSGALE00000272172, ENSGALE00000272177, ENSGALE00000272179, ENSGALE00000272184, ENSGALE00000000282, ENSGALE00000272187, ENSGALE00000000274, ENSGALE00000000298, ENSGALE00000272193, ENSGALE00000272194, ENSGALE00000272094, ENSGALE00000272095, ENSGALE00000187139, ENSGALE00000272092
BY-M	chr16	253947	352976	99029	14	1.65519	0	0	ENSGALG00000024350, ENSGALG00000024348, ENSGALG00000001131, ENSGALG00000017674, ENSGALG00000024344, ENSGALG00000024343, ENSGALG00000024342, ENSGALG00000024341, ENSGALG00000024340, ENSGALG00000004772	ENSGALE00000144670, ENSGALE00000272089, ENSGALE00000272086, ENSGALE00000272082, ENSGALE00000272081, ENSGALE00000201951, ENSGALE00000026088, ENSGALE00000272050, ENSGALE00000145238, ENSGALE00000145239, ENSGALE00000145236, ENSGALE00000145237, ENSGALE00000145240, ENSGALE00000048338, ENSGALE00000185258, ENSGALE00000010067, ENSGALE00000140865, ENSGALE00000272046, ENSGALE00000272045, ENSGALE00000184953,…
BY-M	chr17	11074712	11180038	105326	43	0	-0.540505	1.277e-63	ENSGALG00000000906, ENSGALG00000000864, ENSGALG00000000853, ENSGALG00000000847	ENSGALE00000007602, ENSGALE00000007623, ENSGALE00000007619, ENSGALE00000007624, ENSGALE00000007618, ENSGALE00000007604, ENSGALE00000007607, ENSGALE00000007603, ENSGALE00000229468, ENSGALE00000007275, ENSGALE00000007277, ENSGALE00000007269, ENSGALE00000007276, ENSGALE00000007274, ENSGALE00000007271, ENSGALE00000007270, ENSGALE00000007184, ENSGALE00000007182, ENSGALE00000007176, ENSGALE00000007175,…
BY-M	chr23	5943950	5959715	15765	7	0.553248	0	2.168e-16	ENSGALG00000004231	ENSGALE00000267489, ENSGALE00000267490, ENSGALE00000267491, ENSGALE00000043847, ENSGALE00000267494, ENSGALE00000229331, ENSGALE00000044004, ENSGALE00000044006, ENSGALE00000044003, ENSGALE00000267501, ENSGALE00000229333, ENSGALE00000044007
BY-M	chr25	1144192	1163232	19040	8	0.686367	0	1.875e-19	ENSGALG00000018890, ENSGALG00000018894	ENSGALE00000269924, ENSGALE00000269922, ENSGALE00000189828, ENSGALE00000269923, ENSGALE00000189829, ENSGALE00000189844
LS-F	chr1	22560090	22584919	24829	6	0.817273	0	7.687e-16	ENSGALG00000019382
LS-F	chr1	34223476	34231433	7957	5	0	-1.15712	3.318e-22
LS-F	chr1	44984123	45064556	80433	33	0	-0.758525	2.446e-57
LS-F	chr1	149227289	149244756	17467	9	0.986922	0	4.692e-32
LS-F	chr1	154772922	154783712	10790	5	0	-0.895303	4.729e-13
LS-F	chr1	167926654	167956574	29920	14	0.867016	0	3.897e-38
LS-F	chr2	12385227	12405194	19967	10	0	-1.06969	1.385e-36
LS-F	chr2	86319269	86335948	16679	7	0.977777	0	2.92e-25
LS-F	chr3	34515671	34536476	20805	7	0	-0.730284	9.592e-13
LS-F	chr3	48869380	48879767	10387	6	0.825766	0	1.922e-16
LS-F	chr3	75680981	75689293	8312	5	0	-0.906641	4.088e-14
LS-F	chr3	107796818	107811746	14928	8	0	-0.924616	1.873e-23	ENSGALG00000016556	ENSGALE00000202685
LS-F	chr4	5854264	5865696	11432	5	0	-0.811639	1.381e-10	ENSGALG00000006839	ENSGALE00000073569
LS-F	chr4	19176954	19194128	17174	9	0.600751	0	2.079e-12
LS-F	chr4	23086601	23096353	9752	5	0	-0.886748	1.797e-13	ENSGALG00000023453	ENSGALE00000254946
LS-F	chr4	59356920	59370985	14065	7	0	-0.856138	9.068e-17	ENSGALG00000012086	ENSGALE00000246405, ENSGALE00000246404, ENSGALE00000246403, ENSGALE00000130788, ENSGALE00000246402, ENSGALE00000246401, ENSGALE00000246396, ENSGALE00000246395, ENSGALE00000246400, ENSGALE00000130787, ENSGALE00000246394, ENSGALE00000130786
LS-F	chr4	84249839	84268091	18252	8	0	-1.0693	5.719e-26
LS-F	chr4	88931366	89054302	122936	8	0.744435	0	1.672e-14	ENSGALG00000015816, ENSGALG00000022939	ENSGALE00000167183, ENSGALE00000144818, ENSGALE00000242290, ENSGALE00000242291, ENSGALE00000242292
LS-F	chr5	59251766	59269860	18094	8	0	-0.623136	6.38e-14
LS-F	chr6	8252485	8261571	9086	6	0	-0.769611	2.068e-13
LS-F	chr6	17674862	17682911	8049	5	0	-0.942895	2.57e-16	ENSGALG00000005519	ENSGALE00000058450, ENSGALE00000058446, ENSGALE00000058459, ENSGALE00000058449, ENSGALE00000058444, ENSGALE00000058454, ENSGALE00000058440
LS-F	chr8	6630405	6639992	9587	5	0	-0.674729	8.314e-11	ENSGALG00000004273	ENSGALE00000044388, ENSGALE00000044384, ENSGALE00000044386, ENSGALE00000044391, ENSGALE00000044393
LS-F	chr8	13256323	13273560	17237	8	0	-0.71968	6.976e-14	ENSGALG00000005509	ENSGALE00000257345
LS-F	chr10	125155	154978	29823	5	0	-3.72305	2.352e-85	ENSGALG00000019735	ENSGALE00000148799
LS-F	chr11	2674301	2687093	12792	8	0	-0.600258	3.305e-11
LS-F	chr12	2140130	2160583	20453	10	0.601599	0	4.063e-11	ENSGALG00000002423, ENSGALG00000022657, ENSGALG00000002436	ENSGALE00000024018, ENSGALE00000024014, ENSGALE00000024021, ENSGALE00000024016, ENSGALE00000024020, ENSGALE00000024022, ENSGALE00000024013, ENSGALE00000236470, ENSGALE00000236469, ENSGALE00000236471, ENSGALE00000184316, ENSGALE00000100568
LS-F	chr12	12843888	12852982	9094	5	0	-0.721805	2.711e-10
LS-F	chr13	3970499	3986911	16412	8	0.60392	0	2.53e-11
LS-F	chr13	15750417	15766190	15773	6	1.05617	0	1.318e-21
LS-F	chr15	9636288	9645233	8945	5	1.11447	0	2.935e-19	ENSGALG00000007236	ENSGALE00000077783, ENSGALE00000077779
LS-F	chr16	187275	342967	155692	36	1.23899	0	1.23e-142	ENSGALG00000019836, ENSGALG00000019837, ENSGALG00000013101, ENSGALG00000024359, ENSGALG00000024358, ENSGALG00000024357, ENSGALG00000024352, ENSGALG00000024351, ENSGALG00000024350, ENSGALG00000024348, ENSGALG00000001131, ENSGALG00000017674, ENSGALG00000024344, ENSGALG00000024343, ENSGALG00000024342, ENSGALG00000024341	ENSGALE00000272256, ENSGALE00000272257, ENSGALE00000272233, ENSGALE00000272234, ENSGALE00000272235, ENSGALE00000272236, ENSGALE00000272238, ENSGALE00000272240, ENSGALE00000272241, ENSGALE00000202338, ENSGALE00000202339, ENSGALE00000202340, ENSGALE00000202342, ENSGALE00000202344, ENSGALE00000202345, ENSGALE00000272204, ENSGALE00000272207, ENSGALE00000202348, ENSGALE00000202349, ENSGALE00000202350,…
LS-F	chr16	254921	342967	88046	12	1.9065	0	3.119e-16	ENSGALG00000024350, ENSGALG00000024348, ENSGALG00000001131, ENSGALG00000017674, ENSGALG00000024344, ENSGALG00000024343, ENSGALG00000024342, ENSGALG00000024341	ENSGALE00000144670, ENSGALE00000272089, ENSGALE00000272086, ENSGALE00000272082, ENSGALE00000272081, ENSGALE00000201951, ENSGALE00000026088, ENSGALE00000272050, ENSGALE00000145238, ENSGALE00000145239, ENSGALE00000145236, ENSGALE00000145237, ENSGALE00000145240, ENSGALE00000048338, ENSGALE00000185258, ENSGALE00000010067, ENSGALE00000140865, ENSGALE00000272046, ENSGALE00000272045, ENSGALE00000184953,…
LS-F	chr27	182014	353085	171071	26	0.784257	0	1.156e-36	ENSGALG00000024255, ENSGALG00000024252, ENSGALG00000024251, ENSGALG00000024250, ENSGALG00000018528, ENSGALG00000005756, ENSGALG00000024249, ENSGALG00000014588, ENSGALG00000024448, ENSGALG00000011411, ENSGALG00000013327	ENSGALE00000270582, ENSGALE00000270580, ENSGALE00000270579, ENSGALE00000270578, ENSGALE00000187446, ENSGALE00000270576, ENSGALE00000270577, ENSGALE00000187027, ENSGALE00000061193, ENSGALE00000187691, ENSGALE00000039582, ENSGALE00000190438, ENSGALE00000153718, ENSGALE00000190431, ENSGALE00000273382, ENSGALE00000273383, ENSGALE00000273384, ENSGALE00000273385, ENSGALE00000273386, ENSGALE00000273387,…
LS-M	chr1	22571053	22584919	13866	5	0.75649	0	9.786e-15	ENSGALG00000019382
LS-M	chr1	34223476	34231433	7957	5	0	-0.773901	8.283e-11
LS-M	chr1	44984123	45064556	80433	33	0	-0.805073	2.052e-64
LS-M	chr1	46114053	46126191	12138	6	0.561851	0	6.578e-11
LS-M	chr1	48010310	48038759	28449	13	0.767923	0	1.346e-33
LS-M	chr1	60486117	60513199	27082	12	0.787387	0	1.398e-32	ENSGALG00000012908
LS-M	chr1	120916273	120940182	23909	10	0.557082	0	3.091e-14	ENSGALG00000016539, ENSGALG00000022791	ENSGALE00000238933, ENSGALE00000238931, ENSGALE00000175049, ENSGALE00000134635, ENSGALE00000238929, ENSGALE00000238930, ENSGALE00000175052, ENSGALE00000175047, ENSGALE00000238934, ENSGALE00000175054, ENSGALE00000175051, ENSGALE00000238935, ENSGALE00000175048, ENSGALE00000238932, ENSGALE00000175046, ENSGALE00000175045, ENSGALE00000175347, ENSGALE00000175053, ENSGALE00000238918, ENSGALE00000238919,…
LS-M	chr1	128325451	128360803	35352	6	0	-0.778248	9.271e-13	ENSGALG00000016603
LS-M	chr1	133045347	133059174	13827	7	0	-0.819227	3.02e-15
LS-M	chr1	165883954	165908571	24617	4	0	-6.42885	0
LS-M	chr1	165908631	165979117	70486	15	0	-5.07584	0	ENSGALG00000014545	ENSGALE00000237616, ENSGALE00000000017, ENSGALE00000000019, ENSGALE00000153420, ENSGALE00000153417, ENSGALE00000153419, ENSGALE00000237617, ENSGALE00000237618, ENSGALE00000153413, ENSGALE00000153415, ENSGALE00000153412, ENSGALE00000237619, ENSGALE00000237620, ENSGALE00000237621, ENSGALE00000186660, ENSGALE00000237622, ENSGALE00000014170, ENSGALE00000032705, ENSGALE00000237623
LS-M	chr1	167926654	167956574	29920	14	0.768188	0	1.033e-38
LS-M	chr2	12385227	12405194	19967	10	0	-1.1357	3.813e-42
LS-M	chr2	75987498	76011751	24253	6	0.735829	0	4.629e-18	ENSGALG00000012949	ENSGALE00000139740, ENSGALE00000139739, ENSGALE00000139738, ENSGALE00000139733, ENSGALE00000139736
LS-M	chr2	86319269	86335948	16679	7	0.86497	0	4.114e-25
LS-M	chr2	97312205	97338589	26384	5	0	-2.41496	1.572e-59
LS-M	chr2	131851563	131874859	23296	5	0	-1.04716	7.139e-18
LS-M	chr2	140079483	140091275	11792	5	0.606047	0	1.372e-10
LS-M	chr3	33918497	33930375	11878	6	0	-0.776311	2.476e-12
LS-M	chr3	48869380	48879767	10387	6	0.765888	0	7.807e-18
LS-M	chr3	96439354	96462667	23313	10	0	-1.14563	2.064e-43	ENSGALG00000016385	ENSGALE00000173195, ENSGALE00000173196, ENSGALE00000241041, ENSGALE00000241035, ENSGALE00000241044, ENSGALE00000241038, ENSGALE00000173192, ENSGALE00000173197
LS-M	chr3	107796818	107811746	14928	8	0	-0.997639	5.937e-30	ENSGALG00000016556	ENSGALE00000202685
LS-M	chr4	19183231	19196600	13369	8	0.614928	0	2.721e-16
LS-M	chr4	44287263	44299709	12446	6	0	-0.722884	6.268e-11
LS-M	chr4	84249839	84268091	18252	8	0	-1.10856	6.782e-29
LS-M	chr4	87135082	87145118	10036	6	0.743342	0	4.903e-17
LS-M	chr4	88929685	89056777	127092	10	0.869516	0	6.922e-30	ENSGALG00000015816, ENSGALG00000022939	ENSGALE00000167183, ENSGALE00000144818, ENSGALE00000242290, ENSGALE00000242291, ENSGALE00000242292
LS-M	chr5	4860250	4868568	8318	5	0	-1.04076	5.547e-17
LS-M	chr5	11608943	11623577	14634	8	0	-0.624482	7.327e-11	ENSGALG00000006059	ENSGALE00000064692
LS-M	chr5	12851117	12859474	8357	5	0	-0.938403	7.621e-15	ENSGALG00000006147, ENSGALG00000006121	ENSGALE00000065451, ENSGALE00000065452, ENSGALE00000065455, ENSGALE00000065449, ENSGALE00000065441, ENSGALE00000065433, ENSGALE00000065438, ENSGALE00000065422, ENSGALE00000065417, ENSGALE00000065424
LS-M	chr5	13716372	13726445	10073	6	0.591097	0	1.298e-11
LS-M	chr5	59251766	59269860	18094	8	0	-0.598488	2.387e-12
LS-M	chr6	25747761	25755274	7513	5	0	-1.02056	6.555e-18	ENSGALG00000008417	ENSGALE00000090877, ENSGALE00000090881
LS-M	chr7	32136225	32153162	16937	9	0	-0.658987	1.517e-13	ENSGALG00000012223	ENSGALE00000132211, ENSGALE00000132225, ENSGALE00000247689, ENSGALE00000213257, ENSGALE00000132210, ENSGALE00000247690, ENSGALE00000132217, ENSGALE00000132207, ENSGALE00000132206, ENSGALE00000247692, ENSGALE00000247694, ENSGALE00000247695, ENSGALE00000132204, ENSGALE00000247697, ENSGALE00000132223, ENSGALE00000213258, ENSGALE00000132205, ENSGALE00000132209, ENSGALE00000132229, ENSGALE00000132228,…
LS-M	chr8	2856733	2874557	17824	8	0	-0.709621	4.902e-13
LS-M	chr8	6630405	6639992	9587	5	0	-0.728257	1.365e-11	ENSGALG00000004273	ENSGALE00000044388, ENSGALE00000044384, ENSGALE00000044386, ENSGALE00000044391, ENSGALE00000044393
LS-M	chr8	13256323	13273560	17237	8	0	-0.793688	2.098e-16	ENSGALG00000005509	ENSGALE00000257345
LS-M	chr8	26654604	26674821	20217	10	0	-0.594283	6.128e-15	ENSGALG00000010857	ENSGALE00000117450, ENSGALE00000117458
LS-M	chr8	27562722	27576973	14251	8	0	-0.609561	7.438e-13	ENSGALG00000021867	ENSGALE00000232158, ENSGALE00000232159
LS-M	chr10	125155	154978	29823	5	0	-3.53332	6.669e-80	ENSGALG00000019735	ENSGALE00000148799
LS-M	chr10	13688457	13697864	9407	5	0	-0.862687	6.599e-13
LS-M	chr11	2674301	2687093	12792	8	0	-1.09634	2.587e-32
LS-M	chr12	2143128	2160583	17455	9	0.861243	0	1.389e-26	ENSGALG00000002423, ENSGALG00000022657, ENSGALG00000002436	ENSGALE00000024018, ENSGALE00000024014, ENSGALE00000024021, ENSGALE00000024016, ENSGALE00000024020, ENSGALE00000024022, ENSGALE00000024013, ENSGALE00000236470, ENSGALE00000236469, ENSGALE00000236471, ENSGALE00000184316, ENSGALE00000100568
LS-M	chr13	15750417	15766190	15773	6	0.980364	0	3.168e-23
LS-M	chr16	187275	342967	155692	36	1.06546	0	1.825e-115	ENSGALG00000019836, ENSGALG00000019837, ENSGALG00000013101, ENSGALG00000024359, ENSGALG00000024358, ENSGALG00000024357, ENSGALG00000024352, ENSGALG00000024351, ENSGALG00000024350, ENSGALG00000024348, ENSGALG00000001131, ENSGALG00000017674, ENSGALG00000024344, ENSGALG00000024343, ENSGALG00000024342, ENSGALG00000024341	ENSGALE00000272256, ENSGALE00000272257, ENSGALE00000272233, ENSGALE00000272234, ENSGALE00000272235, ENSGALE00000272236, ENSGALE00000272238, ENSGALE00000272240, ENSGALE00000272241, ENSGALE00000202338, ENSGALE00000202339, ENSGALE00000202340, ENSGALE00000202342, ENSGALE00000202344, ENSGALE00000202345, ENSGALE00000272204, ENSGALE00000272207, ENSGALE00000202348, ENSGALE00000202349, ENSGALE00000202350,…
LS-M	chr24	2786886	2799553	12667	5	0	-0.763337	3.262e-14
LS-M	chr27	182014	281935	99921	15	0.798476	0	2.864e-33	ENSGALG00000024255, ENSGALG00000024252, ENSGALG00000024251, ENSGALG00000024250, ENSGALG00000018528, ENSGALG00000005756, ENSGALG00000024249	ENSGALE00000270582, ENSGALE00000270580, ENSGALE00000270579, ENSGALE00000270578, ENSGALE00000187446, ENSGALE00000270576, ENSGALE00000270577, ENSGALE00000187027, ENSGALE00000061193, ENSGALE00000187691, ENSGALE00000039582, ENSGALE00000190438
QY-F	chr1	10130107	10146075	15968	8	0.537791	0	3.178e-13	ENSGALG00000008509	ENSGALE00000092066
QY-F	chr1	34205591	34218780	13189	6	0.564825	0	9.33e-11
QY-F	chr1	44984123	45064556	80433	33	0	-0.684599	5.41e-73
QY-F	chr1	61725043	61743303	18260	8	0	-0.630396	8.797e-17	ENSGALG00000012947	ENSGALE00000139726, ENSGALE00000139717, ENSGALE00000139729, ENSGALE00000139707, ENSGALE00000139728, ENSGALE00000139718, ENSGALE00000139721, ENSGALE00000139731, ENSGALE00000139710, ENSGALE00000139724
QY-F	chr1	91990551	91999392	8841	5	0.592293	0	2.316e-10	ENSGALG00000015395	ENSGALE00000193922, ENSGALE00000162297, ENSGALE00000162296, ENSGALE00000162295, ENSGALE00000193916, ENSGALE00000162298, ENSGALE00000193915, ENSGALE00000193921, ENSGALE00000193920, ENSGALE00000240558
QY-F	chr1	93887336	93903279	15943	8	0.616947	0	9.817e-17
QY-F	chr1	120916273	120940182	23909	10	0.625948	0	3.767e-17	ENSGALG00000016539, ENSGALG00000022791	ENSGALE00000238933, ENSGALE00000238931, ENSGALE00000175049, ENSGALE00000134635, ENSGALE00000238929, ENSGALE00000238930, ENSGALE00000175052, ENSGALE00000175047, ENSGALE00000238934, ENSGALE00000175054, ENSGALE00000175051, ENSGALE00000238935, ENSGALE00000175048, ENSGALE00000238932, ENSGALE00000175046, ENSGALE00000175045, ENSGALE00000175347, ENSGALE00000175053, ENSGALE00000238918, ENSGALE00000238919,…
QY-F	chr1	124321019	124334975	13956	5	0.590466	0	3.679e-10
QY-F	chr1	125974173	125983052	8879	5	0.623903	0	3.676e-11
QY-F	chr1	139777846	139789661	11815	7	0	-0.59143	3.405e-13
QY-F	chr1	154770643	154783712	13069	6	0	-0.535526	2.2e-10
QY-F	chr1	167926654	167954794	28140	13	0.884343	0	2.392e-47
QY-F	chr1	190083968	190096677	12709	6	0	-0.706137	1.727e-15	ENSGALG00000017219, ENSGALG00000017220	ENSGALE00000182796, ENSGALE00000182793, ENSGALE00000182790, ENSGALE00000182789, ENSGALE00000182787, ENSGALE00000182792, ENSGALE00000182795, ENSGALE00000182788, ENSGALE00000182801, ENSGALE00000237066, ENSGALE00000182802, ENSGALE00000237060, ENSGALE00000237059, ENSGALE00000182799, ENSGALE00000182798, ENSGALE00000182800
QY-F	chr2	12385227	12405194	19967	10	0	-0.897492	1.298e-37
QY-F	chr2	36755813	36765245	9432	5	0.72948	0	5.97e-14
QY-F	chr2	74304876	74323985	19109	11	0.577157	0	9.289e-20
QY-F	chr2	92015972	92025667	9695	6	0.686794	0	1.01e-13	ENSGALG00000013569, ENSGALG00000013573	ENSGALE00000145495, ENSGALE00000145497, ENSGALE00000145496, ENSGALE00000145539, ENSGALE00000145538
QY-F	chr2	124727290	124733989	6699	5	0	-1.00824	5.397e-24
QY-F	chr2	126619806	126634483	14677	6	0.57391	0	1.48e-11
QY-F	chr2	130453299	130471785	18486	10	0.749518	0	2.158e-28
QY-F	chr3	57383292	57396817	13525	7	0.569448	0	4.655e-13
QY-F	chr3	107796818	107810140	13322	7	0	-0.994348	3.442e-32	ENSGALG00000016556	ENSGALE00000202685
QY-F	chr4	19183231	19194128	10897	7	0.81265	0	4.046e-23
QY-F	chr4	69824909	69834723	9814	5	0.704797	0	1.953e-13
QY-F	chr4	84249839	84268091	18252	8	0	-0.959527	1.977e-30
QY-F	chr4	85727532	85735643	8111	5	0.736276	0	1.381e-13	ENSGALG00000015687
QY-F	chr4	88929685	89054302	124617	9	0.710451	0	2.113e-21	ENSGALG00000015816, ENSGALG00000022939	ENSGALE00000167183, ENSGALE00000144818, ENSGALE00000242290, ENSGALE00000242291, ENSGALE00000242292
QY-F	chr5	27781889	27788843	6954	5	0	-0.806405	2.241e-15	ENSGALG00000009018	ENSGALE00000097745, ENSGALE00000097741, ENSGALE00000097728, ENSGALE00000097730, ENSGALE00000097743, ENSGALE00000097725, ENSGALE00000097726, ENSGALE00000210517
QY-F	chr5	28143218	28157427	14209	6	0	-0.624727	1.587e-12	ENSGALG00000009185	ENSGALE00000099676, ENSGALE00000099678, ENSGALE00000099675
QY-F	chr7	11976441	11984670	8229	5	0.76139	0	4.504e-15
QY-F	chr7	17397867	17410628	12761	6	1.21336	0	4.09e-30	ENSGALG00000023418, ENSGALG00000009270	ENSGALE00000254208, ENSGALE00000254209, ENSGALE00000254205, ENSGALE00000216073, ENSGALE00000119778, ENSGALE00000190059, ENSGALE00000100386, ENSGALE00000254206, ENSGALE00000100385, ENSGALE00000190329, ENSGALE00000216074
QY-F	chr9	7506164	7519708	13544	6	0.68005	0	3.318e-15	ENSGALG00000021028	ENSGALE00000220260, ENSGALE00000220258, ENSGALE00000220257
QY-F	chr10	125155	154978	29823	5	0	-3.39347	5.276e-80	ENSGALG00000019735	ENSGALE00000148799
QY-F	chr10	8675134	8698421	23287	8	0	-0.69191	2.048e-19	ENSGALG00000014375	ENSGALE00000023805
QY-F	chr11	2674301	2687093	12792	7	0	-0.702725	2.679e-18
QY-F	chr12	1110289	1138586	28297	11	0	-0.501958	9.684e-16	ENSGALG00000001945, ENSGALG00000022661	ENSGALE00000018570, ENSGALE00000018569, ENSGALE00000018564, ENSGALE00000018568, ENSGALE00000018574, ENSGALE00000018575, ENSGALE00000018566, ENSGALE00000018565, ENSGALE00000018572, ENSGALE00000018567, ENSGALE00000018571, ENSGALE00000018573, ENSGALE00000225213, ENSGALE00000236495, ENSGALE00000236494
QY-F	chr13	507145	582115	74970	10	0.524056	0	1.094e-14	ENSGALG00000024403, ENSGALG00000013364, ENSGALG00000001009, ENSGALG00000024402	ENSGALE00000272992, ENSGALE00000272993, ENSGALE00000188468, ENSGALE00000143936, ENSGALE00000186605, ENSGALE00000272989, ENSGALE00000008708
QY-F	chr13	738366	754366	16000	5	0	-1.67973	0	ENSGALG00000024400	ENSGALE00000272965, ENSGALE00000272967, ENSGALE00000272964, ENSGALE00000272970, ENSGALE00000272968, ENSGALE00000272957, ENSGALE00000272955, ENSGALE00000272951, ENSGALE00000272958
QY-F	chr13	754426	776143	21717	8	0	-0.740465	0	ENSGALG00000024400	ENSGALE00000272955, ENSGALE00000272959, ENSGALE00000272952, ENSGALE00000006088, ENSGALE00000272960, ENSGALE00000272961
QY-F	chr13	15750417	15766190	15773	6	0.940521	0	1.979e-25
QY-F	chr16	253894	375649	121755	15	0.630283	0	1.95e-26	ENSGALG00000024350, ENSGALG00000024348, ENSGALG00000001131, ENSGALG00000017674, ENSGALG00000024344, ENSGALG00000024343, ENSGALG00000024342, ENSGALG00000024341, ENSGALG00000024340, ENSGALG00000004772, ENSGALG00000002614, ENSGALG00000000200, ENSGALG00000000199	ENSGALE00000144670, ENSGALE00000272089, ENSGALE00000272086, ENSGALE00000272082, ENSGALE00000272081, ENSGALE00000201951, ENSGALE00000026088, ENSGALE00000272050, ENSGALE00000145238, ENSGALE00000145239, ENSGALE00000145236, ENSGALE00000145237, ENSGALE00000145240, ENSGALE00000048338, ENSGALE00000185258, ENSGALE00000010067, ENSGALE00000140865, ENSGALE00000272046, ENSGALE00000272045, ENSGALE00000184953,…
QY-F	chr20	7987435	7997818	10383	5	0	-0.692729	8.725e-13
QY-F	chr21	5042621	5060749	18128	6	0.607922	0	1.254e-10	ENSGALG00000004097, ENSGALG00000013642	ENSGALE00000146084, ENSGALE00000146082, ENSGALE00000260482
QY-F	chr27	28980	42137	13157	5	0.996178	0	1.198e-23	ENSGALG00000000187	ENSGALE00000270632, ENSGALE00000270633, ENSGALE00000001136, ENSGALE00000001134, ENSGALE00000001133, ENSGALE00000001129, ENSGALE00000001138, ENSGALE00000001128, ENSGALE00000001135, ENSGALE00000001124, ENSGALE00000001132, ENSGALE00000001123
QY-M	chr1	12577590	12590515	12925	5	0	-0.683784	2.847e-10
QY-M	chr1	26803707	26822680	18973	9	0.577513	0	6.95e-19	ENSGALG00000009390	ENSGALE00000256314
QY-M	chr1	33705450	33716623	11173	6	0.511413	0	5.748e-11
QY-M	chr1	44984123	45064556	80433	33	0	-0.809828	2.162e-79
QY-M	chr1	49666680	49677195	10515	5	0	-0.661024	1.895e-10	ENSGALG00000011682	ENSGALE00000126823
QY-M	chr1	60486117	60513199	27082	12	0.756471	0	4.829e-36	ENSGALG00000012908
QY-M	chr1	88675683	88695234	19551	8	0.627832	0	4.997e-18	ENSGALG00000015334, ENSGALG00000015339	ENSGALE00000161684, ENSGALE00000161691, ENSGALE00000161689, ENSGALE00000161693, ENSGALE00000161688, ENSGALE00000161683, ENSGALE00000161685, ENSGALE00000161690, ENSGALE00000161687, ENSGALE00000240761, ENSGALE00000161729, ENSGALE00000161731, ENSGALE00000161730, ENSGALE00000161732
QY-M	chr1	104503805	104519792	15987	5	1.41221	0	3.013e-39	ENSGALG00000022847	ENSGALE00000240183
QY-M	chr1	112141792	112154529	12737	7	0	-1.04258	2.59e-30
QY-M	chr1	165883954	165908571	24617	4	0	-6.22755	0
QY-M	chr1	165908631	165979117	70486	15	0	-5.19684	0	ENSGALG00000014545	ENSGALE00000237616, ENSGALE00000000017, ENSGALE00000000019, ENSGALE00000153420, ENSGALE00000153417, ENSGALE00000153419, ENSGALE00000237617, ENSGALE00000237618, ENSGALE00000153413, ENSGALE00000153415, ENSGALE00000153412, ENSGALE00000237619, ENSGALE00000237620, ENSGALE00000237621, ENSGALE00000186660, ENSGALE00000237622, ENSGALE00000014170, ENSGALE00000032705, ENSGALE00000237623
QY-M	chr1	167926654	167956574	29920	14	0.764939	0	4.779e-45
QY-M	chr2	12385227	12405194	19967	10	0	-1.01589	2.819e-39
QY-M	chr2	97312205	97338589	26384	5	0	-2.57645	1.678e-65
QY-M	chr2	104705392	104712042	6650	5	0	-0.869587	2.932e-15
QY-M	chr2	106517823	106529907	12084	6	0.684387	0	4.818e-17	ENSGALG00000015093	ENSGALE00000159381, ENSGALE00000159378
QY-M	chr2	113236511	113253467	16956	8	0	-0.992744	4.238e-31
QY-M	chr2	154705676	154713520	7844	5	0.612523	0	2.511e-10	ENSGALG00000000075	ENSGALE00000237782, ENSGALE00000237783
QY-M	chr3	34358242	34372094	13852	8	0	-0.694689	3.302e-15
QY-M	chr3	55327341	55355818	28477	12	0	-0.513786	5.309e-12
QY-M	chr3	107796818	107810140	13322	7	0	-0.952797	1.071e-29	ENSGALG00000016556	ENSGALE00000202685
QY-M	chr4	19183231	19196600	13369	8	0.658477	0	4.629e-21
QY-M	chr4	36231748	36240687	8939	5	0.554116	0	1.237e-10	ENSGALG00000010363	ENSGALE00000207593, ENSGALE00000112490, ENSGALE00000112516, ENSGALE00000112480, ENSGALE00000112515, ENSGALE00000112500, ENSGALE00000112514
QY-M	chr4	41830690	41844911	14221	7	0	-0.625704	1.987e-11
QY-M	chr4	84249839	84268091	18252	8	0	-1.0825	5.362e-32
QY-M	chr4	88951987	89092960	140973	11	0	-0.535139	1.227e-10	ENSGALG00000015816, ENSGALG00000022939, ENSGALG00000015900	ENSGALE00000167183, ENSGALE00000144818, ENSGALE00000242290, ENSGALE00000242291, ENSGALE00000242292, ENSGALE00000167563, ENSGALE00000167560, ENSGALE00000167564
QY-M	chr7	11976441	11984670	8229	5	0.610505	0	1.297e-11
QY-M	chr8	27562722	27579422	16700	9	0	-0.548318	7.141e-12	ENSGALG00000021867	ENSGALE00000232158, ENSGALE00000232159
QY-M	chr9	7506164	7519708	13544	6	0.597546	0	6.027e-13	ENSGALG00000021028	ENSGALE00000220260, ENSGALE00000220258, ENSGALE00000220257
QY-M	chr9	19750362	19757329	6967	5	0	-0.741856	1.021e-12	ENSGALG00000023670
QY-M	chr10	125155	154978	29823	5	0	-4.01305	3.354e-89	ENSGALG00000019735	ENSGALE00000148799
QY-M	chr10	8675134	8690968	15834	5	0	-0.959293	1.312e-18	ENSGALG00000014375	ENSGALE00000023805
QY-M	chr11	12185760	12196372	10612	5	0.548646	0	2.596e-10	ENSGALG00000005211	ENSGALE00000055260, ENSGALE00000055268, ENSGALE00000055263, ENSGALE00000055270, ENSGALE00000055282, ENSGALE00000055256, ENSGALE00000055265, ENSGALE00000055279, ENSGALE00000055278, ENSGALE00000055273, ENSGALE00000055259, ENSGALE00000055272, ENSGALE00000055276, ENSGALE00000055284, ENSGALE00000258494
QY-M	chr13	710480	721324	10844	6	0.610131	0	2.791e-10	ENSGALG00000024401	ENSGALE00000272972, ENSGALE00000272973, ENSGALE00000272974
QY-M	chr13	15750417	15766190	15773	6	0.956023	0	4.892e-26
QY-M	chr16	203793	218096	14303	8	3.5993	0	0
QY-M	chr16	240887	352976	112089	17	2.09072	0	0	ENSGALG00000024357, ENSGALG00000024352, ENSGALG00000024351, ENSGALG00000024350, ENSGALG00000024348, ENSGALG00000001131, ENSGALG00000017674, ENSGALG00000024344, ENSGALG00000024343, ENSGALG00000024342, ENSGALG00000024341, ENSGALG00000024340, ENSGALG00000004772	ENSGALE00000272172, ENSGALE00000272177, ENSGALE00000272179, ENSGALE00000272184, ENSGALE00000000282, ENSGALE00000272187, ENSGALE00000000274, ENSGALE00000000298, ENSGALE00000272193, ENSGALE00000272194, ENSGALE00000272094, ENSGALE00000272095, ENSGALE00000187139, ENSGALE00000272092, ENSGALE00000144670, ENSGALE00000272089, ENSGALE00000272086, ENSGALE00000272082, ENSGALE00000272081, ENSGALE00000201951,…
QY-M	chr16	308967	342967	34000	6	2.63652	0	7.795e-18	ENSGALG00000024344, ENSGALG00000024343, ENSGALG00000024342, ENSGALG00000024341	ENSGALE00000272034, ENSGALE00000146238, ENSGALE00000011823, ENSGALE00000011824, ENSGALE00000011826, ENSGALE00000011825, ENSGALE00000187377, ENSGALE00000272033, ENSGALE00000153549, ENSGALE00000153550, ENSGALE00000153551, ENSGALE00000153552, ENSGALE00000202007, ENSGALE00000084537, ENSGALE00000272038, ENSGALE00000184822, ENSGALE00000272039, ENSGALE00000272040, ENSGALE00000272042, ENSGALE00000272043,…
QY-M	chr23	5943950	5959715	15765	7	0.956214	0	4.931e-30	ENSGALG00000004231	ENSGALE00000267489, ENSGALE00000267490, ENSGALE00000267491, ENSGALE00000043847, ENSGALE00000267494, ENSGALE00000229331, ENSGALE00000044004, ENSGALE00000044006, ENSGALE00000044003, ENSGALE00000267501, ENSGALE00000229333, ENSGALE00000044007
SQ-F	chr1	22571053	22584919	13866	5	0.821717	0	1.39e-18	ENSGALG00000019382
SQ-F	chr1	44984123	45064556	80433	33	0	-0.766688	2.608e-76
SQ-F	chr1	46764051	46792290	28239	12	0	-0.506881	1.411e-13	ENSGALG00000011293, ENSGALG00000011295	ENSGALE00000195665, ENSGALE00000122436, ENSGALE00000122435, ENSGALE00000122434, ENSGALE00000122433, ENSGALE00000122445, ENSGALE00000251211
SQ-F	chr1	69251132	69257613	6481	5	0	-0.617336	2.139e-10	ENSGALG00000013265	ENSGALE00000143179, ENSGALE00000143183, ENSGALE00000143186, ENSGALE00000143176
SQ-F	chr1	118622702	118639644	16942	7	0	-0.643234	4.577e-13	ENSGALG00000016281
SQ-F	chr1	120916273	120940182	23909	10	0.707461	0	1.482e-21	ENSGALG00000016539, ENSGALG00000022791	ENSGALE00000238933, ENSGALE00000238931, ENSGALE00000175049, ENSGALE00000134635, ENSGALE00000238929, ENSGALE00000238930, ENSGALE00000175052, ENSGALE00000175047, ENSGALE00000238934, ENSGALE00000175054, ENSGALE00000175051, ENSGALE00000238935, ENSGALE00000175048, ENSGALE00000238932, ENSGALE00000175046, ENSGALE00000175045, ENSGALE00000175347, ENSGALE00000175053, ENSGALE00000238918, ENSGALE00000238919,…
SQ-F	chr1	133045347	133059174	13827	7	0	-0.762014	1.216e-16
SQ-F	chr1	133130052	133137116	7064	5	0	-1.01965	1.778e-19	ENSGALG00000016685	ENSGALE00000176506, ENSGALE00000176501, ENSGALE00000176502, ENSGALE00000176504
SQ-F	chr1	154770643	154783712	13069	6	0	-0.643195	1.032e-10
SQ-F	chr1	167926654	167954794	28140	13	0.82079	0	1.94e-43
SQ-F	chr1	168944341	168993510	49169	20	0.557143	0	1.239e-32
SQ-F	chr2	3126000	3160810	34810	14	0.573593	0	3.406e-22	ENSGALG00000005417, ENSGALG00000005430	ENSGALE00000057408, ENSGALE00000057411, ENSGALE00000057409, ENSGALE00000057410, ENSGALE00000057406, ENSGALE00000057407, ENSGALE00000257663, ENSGALE00000200608, ENSGALE00000057561, ENSGALE00000057547, ENSGALE00000057546, ENSGALE00000057560, ENSGALE00000057554, ENSGALE00000057551, ENSGALE00000057555, ENSGALE00000057559, ENSGALE00000057541, ENSGALE00000057543, ENSGALE00000057552, ENSGALE00000057556,…
SQ-F	chr2	12388597	12405194	16597	9	0	-1.01487	1.201e-37
SQ-F	chr2	34200026	34218381	18355	9	0.700798	0	1.202e-23	ENSGALG00000011235	ENSGALE00000121808, ENSGALE00000121806, ENSGALE00000121813
SQ-F	chr2	36499780	36511022	11242	7	0	-1.09053	2.438e-33
SQ-F	chr2	36755813	36765245	9432	5	0.77246	0	4.421e-16
SQ-F	chr2	86319269	86335948	16679	7	0.969072	0	1.595e-32
SQ-F	chr2	88976512	88991581	15069	5	0	-0.976505	7.009e-20
SQ-F	chr2	92015972	92025667	9695	6	0.800838	0	6.273e-18	ENSGALG00000013569, ENSGALG00000013573	ENSGALE00000145495, ENSGALE00000145497, ENSGALE00000145496, ENSGALE00000145539, ENSGALE00000145538
SQ-F	chr2	105871231	105887525	16294	8	1.02125	0	2.609e-40
SQ-F	chr2	124727290	124733989	6699	5	0	-0.970807	1.553e-20
SQ-F	chr2	126438158	126451857	13699	8	0.507408	0	1.693e-12
SQ-F	chr2	136949177	136967935	18758	5	0	-0.679291	8.713e-11	ENSGALG00000016083	ENSGALE00000238413, ENSGALE00000169671
SQ-F	chr3	34104086	34113483	9397	5	1.13119	0	3.583e-29
SQ-F	chr3	55327341	55353073	25732	11	0	-0.591926	4.219e-15
SQ-F	chr3	96512539	96524115	11576	5	0	-0.736632	7.694e-12	ENSGALG00000016387	ENSGALE00000173222, ENSGALE00000173228
SQ-F	chr3	107796818	107811746	14928	8	0	-0.92336	1.012e-30	ENSGALG00000016556	ENSGALE00000202685
SQ-F	chr4	5854264	5871701	17437	8	0	-0.588493	3.807e-11	ENSGALG00000006839	ENSGALE00000073569, ENSGALE00000073576
SQ-F	chr4	19183231	19194128	10897	7	0.715589	0	1.705e-17
SQ-F	chr4	22546203	22557858	11655	6	0	-0.74269	1.252e-13	ENSGALG00000009405	ENSGALE00000101946, ENSGALE00000101940, ENSGALE00000101945
SQ-F	chr4	40700091	40709197	9106	5	0	-0.790829	5.072e-13	ENSGALG00000010610	ENSGALE00000114808, ENSGALE00000114809
SQ-F	chr4	84249839	84268091	18252	8	0	-1.05154	2.935e-31
SQ-F	chr4	88929685	89075443	145758	12	0.864365	0	4.276e-34	ENSGALG00000015816, ENSGALG00000022939, ENSGALG00000015900	ENSGALE00000167183, ENSGALE00000144818, ENSGALE00000242290, ENSGALE00000242291, ENSGALE00000242292, ENSGALE00000167563, ENSGALE00000167560, ENSGALE00000167564
SQ-F	chr5	48341913	48356994	15081	7	0	-0.663603	1.646e-12	ENSGALG00000010999	ENSGALE00000119170
SQ-F	chr6	5669886	5686552	16666	8	0	-0.522873	2.579e-11	ENSGALG00000002525	ENSGALE00000271978
SQ-F	chr8	27562722	27576973	14251	8	0	-0.513388	4.076e-11	ENSGALG00000021867	ENSGALE00000232158, ENSGALE00000232159
SQ-F	chr9	7465514	7474730	9216	6	0	-0.58767	9.778e-11
SQ-F	chr9	8237341	8249705	12364	6	0	-0.667898	1.52e-13
SQ-F	chr10	125155	154978	29823	5	0	-1.46586	7.013e-41	ENSGALG00000019735	ENSGALE00000148799
SQ-F	chr11	5320403	5330499	10096	6	0	-0.71011	3.379e-15	ENSGALG00000017903	ENSGALE00000185446
SQ-F	chr11	18435236	18444221	8985	6	0.856428	0	5.99e-21
SQ-F	chr12	2143128	2152947	9819	6	1.16911	0	7.943e-33	ENSGALG00000002423, ENSGALG00000022657	ENSGALE00000024018, ENSGALE00000024014, ENSGALE00000024021, ENSGALE00000024016, ENSGALE00000024020, ENSGALE00000024022, ENSGALE00000024013, ENSGALE00000236470
SQ-F	chr13	710480	718918	8438	5	1.18126	0	4.357e-24	ENSGALG00000024401
SQ-F	chr13	744200	762686	18486	8	0	-1.32259	4.497e-54	ENSGALG00000024400	ENSGALE00000272967, ENSGALE00000272964, ENSGALE00000272970, ENSGALE00000272968, ENSGALE00000272957, ENSGALE00000272955, ENSGALE00000272951, ENSGALE00000272958
SQ-F	chr13	5868976	5876737	7761	5	0	-0.668465	3.507e-11
SQ-F	chr13	15750417	15766190	15773	6	0.980869	0	3.581e-24
SQ-F	chr15	2257470	2376525	119055	54	0.609996	0	4.403e-68	ENSGALG00000021515	ENSGALE00000228268, ENSGALE00000228267
SQ-F	chr16	254921	352976	98055	13	2.25271	0	6.082e-159	ENSGALG00000024350, ENSGALG00000024348, ENSGALG00000001131, ENSGALG00000017674, ENSGALG00000024344, ENSGALG00000024343, ENSGALG00000024342, ENSGALG00000024341, ENSGALG00000024340, ENSGALG00000004772	ENSGALE00000144670, ENSGALE00000272089, ENSGALE00000272086, ENSGALE00000272082, ENSGALE00000272081, ENSGALE00000201951, ENSGALE00000026088, ENSGALE00000272050, ENSGALE00000145238, ENSGALE00000145239, ENSGALE00000145236, ENSGALE00000145237, ENSGALE00000145240, ENSGALE00000048338, ENSGALE00000185258, ENSGALE00000010067, ENSGALE00000140865, ENSGALE00000272046, ENSGALE00000272045, ENSGALE00000184953,…
SQ-F	chr17	6263870	6271640	7770	5	0	-0.580475	1.455e-11	ENSGALG00000004152, ENSGALG00000004142	ENSGALE00000043139, ENSGALE00000043144, ENSGALE00000043145, ENSGALE00000043142, ENSGALE00000043137, ENSGALE00000043027, ENSGALE00000043038, ENSGALE00000043018, ENSGALE00000043045, ENSGALE00000043017, ENSGALE00000043029, ENSGALE00000043044
SQ-F	chr25	1144192	1163232	19040	8	0.797321	0	8.054e-14	ENSGALG00000018890, ENSGALG00000018894	ENSGALE00000269924, ENSGALE00000269922, ENSGALE00000189828, ENSGALE00000269923, ENSGALE00000189829, ENSGALE00000189844
SQ-F	chr26	951918	961275	9357	5	0.789166	0	2.919e-11	ENSGALG00000000217, ENSGALG00000000172	ENSGALE00000001371, ENSGALE00000001401, ENSGALE00000001403, ENSGALE00000001402, ENSGALE00000001391, ENSGALE00000001376, ENSGALE00000001388, ENSGALE00000001399, ENSGALE00000001408, ENSGALE00000001365, ENSGALE00000001353, ENSGALE00000269466, ENSGALE00000201843
SQ-M	chr1	26060501	26075687	15186	7	0.917327	0	5.882e-35
SQ-M	chr1	33702418	33719800	17382	9	0.693949	0	6.223e-29
SQ-M	chr1	44986012	45064556	78544	32	0	-0.844001	3.527e-84
SQ-M	chr1	46771855	46792290	20435	9	0	-0.579872	4.412e-13	ENSGALG00000011295	ENSGALE00000122445, ENSGALE00000251211
SQ-M	chr1	47341971	47355027	13056	6	0.544179	0	4.196e-11	ENSGALG00000011357	ENSGALE00000251105, ENSGALE00000123203
SQ-M	chr1	60484102	60513199	29097	13	0.786099	0	1.521e-42	ENSGALG00000012908
SQ-M	chr1	65470546	65479690	9144	5	0.804661	0	2.755e-18
SQ-M	chr1	68145456	68157687	12231	7	0	-1.14917	1.027e-37	ENSGALG00000013204
SQ-M	chr1	90959008	90967347	8339	5	0	-0.707565	4.315e-11	ENSGALG00000015363	ENSGALE00000162048, ENSGALE00000240607, ENSGALE00000162050, ENSGALE00000240608, ENSGALE00000162045, ENSGALE00000162046, ENSGALE00000162047, ENSGALE00000162052, ENSGALE00000240609
SQ-M	chr1	97289568	97297381	7813	5	0.895861	0	1.904e-25
SQ-M	chr1	120916273	120940182	23909	10	0.74065	0	1.141e-27	ENSGALG00000016539, ENSGALG00000022791	ENSGALE00000238933, ENSGALE00000238931, ENSGALE00000175049, ENSGALE00000134635, ENSGALE00000238929, ENSGALE00000238930, ENSGALE00000175052, ENSGALE00000175047, ENSGALE00000238934, ENSGALE00000175054, ENSGALE00000175051, ENSGALE00000238935, ENSGALE00000175048, ENSGALE00000238932, ENSGALE00000175046, ENSGALE00000175045, ENSGALE00000175347, ENSGALE00000175053, ENSGALE00000238918, ENSGALE00000238919,…
SQ-M	chr1	133130052	133137116	7064	5	0	-0.874671	4.269e-15	ENSGALG00000016685	ENSGALE00000176506, ENSGALE00000176501, ENSGALE00000176502, ENSGALE00000176504
SQ-M	chr1	154770643	154783712	13069	6	0	-0.811641	6.095e-15
SQ-M	chr1	165883954	165908571	24617	4	0	-6.05794	0
SQ-M	chr1	165908631	165979117	70486	15	0	-5.03239	0	ENSGALG00000014545	ENSGALE00000237616, ENSGALE00000000017, ENSGALE00000000019, ENSGALE00000153420, ENSGALE00000153417, ENSGALE00000153419, ENSGALE00000237617, ENSGALE00000237618, ENSGALE00000153413, ENSGALE00000153415, ENSGALE00000153412, ENSGALE00000237619, ENSGALE00000237620, ENSGALE00000237621, ENSGALE00000186660, ENSGALE00000237622, ENSGALE00000014170, ENSGALE00000032705, ENSGALE00000237623
SQ-M	chr1	167926654	167954794	28140	13	0.816267	0	5.556e-49
SQ-M	chr1	171729664	171752088	22424	12	0	-0.64344	4.056e-19
SQ-M	chr1	193010524	193024778	14254	7	0	-0.83368	3.128e-20	ENSGALG00000017242	ENSGALE00000183044
SQ-M	chr2	12388597	12405194	16597	9	0	-1.06358	3.291e-38
SQ-M	chr2	34200026	34218381	18355	9	0.621391	0	1.353e-23	ENSGALG00000011235	ENSGALE00000121808, ENSGALE00000121806, ENSGALE00000121813
SQ-M	chr2	36499780	36511022	11242	7	0	-1.15329	2.135e-34
SQ-M	chr2	36755813	36765245	9432	5	0.639089	0	3.962e-13
SQ-M	chr2	86319269	86335948	16679	7	0.840505	0	3.893e-29
SQ-M	chr2	92015972	92019688	3716	2	1.41323	0	0	ENSGALG00000013569	ENSGALE00000145495
SQ-M	chr2	92019748	92025667	5919	4	0.878082	0	0	ENSGALG00000013569, ENSGALG00000013573	ENSGALE00000145497, ENSGALE00000145496, ENSGALE00000145539, ENSGALE00000145538
SQ-M	chr2	97312205	97338589	26384	5	0	-2.61802	9.806e-65
SQ-M	chr3	33918497	33930375	11878	6	0	-0.671509	3.609e-11
SQ-M	chr3	105764767	105778688	13921	5	0	-0.875177	3.581e-15
SQ-M	chr3	107796818	107811746	14928	8	0	-0.94758	2.238e-33	ENSGALG00000016556	ENSGALE00000202685
SQ-M	chr4	5854264	5869892	15628	7	0	-0.634094	1.078e-11	ENSGALG00000006839	ENSGALE00000073569
SQ-M	chr4	84249839	84268091	18252	8	0	-1.17784	1.253e-35
SQ-M	chr4	88929685	89056777	127092	10	0.749602	0	6.967e-29	ENSGALG00000015816, ENSGALG00000022939	ENSGALE00000167183, ENSGALE00000144818, ENSGALE00000242290, ENSGALE00000242291, ENSGALE00000242292
SQ-M	chr4	89602032	89618777	16745	6	0	-1.09447	0	ENSGALG00000021810
SQ-M	chr4	89624359	89648936	24577	12	0	-0.84819	0	ENSGALG00000021810	ENSGALE00000231887
SQ-M	chr6	7923314	7937921	14607	8	0	-0.5658	5.14e-12	ENSGALG00000002845
SQ-M	chr7	9783125	9799632	16507	9	0	-0.619037	1.184e-14
SQ-M	chr8	17212598	17241473	28875	14	0.559696	0	4.812e-29	ENSGALG00000001863, ENSGALG00000007613	ENSGALE00000017831, ENSGALE00000007647
SQ-M	chr8	27462580	27487796	25216	10	0	-0.731709	1.897e-26	ENSGALG00000018634, ENSGALG00000010911, ENSGALG00000011413	ENSGALE00000118148, ENSGALE00000249025, ENSGALE00000249026, ENSGALE00000213702, ENSGALE00000118154, ENSGALE00000118157, ENSGALE00000118163, ENSGALE00000118139, ENSGALE00000118160, ENSGALE00000118138, ENSGALE00000249006, ENSGALE00000249008, ENSGALE00000249011, ENSGALE00000249013, ENSGALE00000249015, ENSGALE00000249001, ENSGALE00000249003, ENSGALE00000249004, ENSGALE00000118147, ENSGALE00000118142,…
SQ-M	chr10	115229	165560	50331	10	0.586814	0	1.024e-13	ENSGALG00000002560, ENSGALG00000019735, ENSGALG00000013975, ENSGALG00000023977	ENSGALE00000025576, ENSGALE00000185163, ENSGALE00000148799, ENSGALE00000148798, ENSGALE00000267196
SQ-M	chr11	5320403	5335564	15161	8	0	-0.64115	3.3e-15	ENSGALG00000017903	ENSGALE00000185446
SQ-M	chr11	18437079	18444221	7142	5	0.863739	0	7.901e-19
SQ-M	chr12	2143128	2160583	17455	9	0.592699	0	1.521e-13	ENSGALG00000002423, ENSGALG00000022657, ENSGALG00000002436	ENSGALE00000024018, ENSGALE00000024014, ENSGALE00000024021, ENSGALE00000024016, ENSGALE00000024020, ENSGALE00000024022, ENSGALE00000024013, ENSGALE00000236470, ENSGALE00000236469, ENSGALE00000236471, ENSGALE00000184316, ENSGALE00000100568
SQ-M	chr13	15750417	15773500	23083	7	1.02612	0	1.067e-33
SQ-M	chr16	195332	229013	33681	16	2.38119	0	0	ENSGALG00000013101, ENSGALG00000024359, ENSGALG00000024358	ENSGALE00000202348, ENSGALE00000202349, ENSGALE00000202350, ENSGALE00000202351, ENSGALE00000202352, ENSGALE00000202353, ENSGALE00000202354, ENSGALE00000202355, ENSGALE00000202356, ENSGALE00000202357, ENSGALE00000202358, ENSGALE00000202359, ENSGALE00000202360, ENSGALE00000202361, ENSGALE00000202362, ENSGALE00000202363, ENSGALE00000202364, ENSGALE00000202365, ENSGALE00000202366, ENSGALE00000202367,…
SQ-M	chr16	240887	352976	112089	17	1.97679	0	0	ENSGALG00000024357, ENSGALG00000024352, ENSGALG00000024351, ENSGALG00000024350, ENSGALG00000024348, ENSGALG00000001131, ENSGALG00000017674, ENSGALG00000024344, ENSGALG00000024343, ENSGALG00000024342, ENSGALG00000024341, ENSGALG00000024340, ENSGALG00000004772	ENSGALE00000272172, ENSGALE00000272177, ENSGALE00000272179, ENSGALE00000272184, ENSGALE00000000282, ENSGALE00000272187, ENSGALE00000000274, ENSGALE00000000298, ENSGALE00000272193, ENSGALE00000272194, ENSGALE00000272094, ENSGALE00000272095, ENSGALE00000187139, ENSGALE00000272092, ENSGALE00000144670, ENSGALE00000272089, ENSGALE00000272086, ENSGALE00000272082, ENSGALE00000272081, ENSGALE00000201951,…
SQ-M	chr23	5943950	5955805	11855	6	0.698	0	8.474e-13	ENSGALG00000004231	ENSGALE00000267489, ENSGALE00000267490, ENSGALE00000267491, ENSGALE00000043847, ENSGALE00000267494, ENSGALE00000229331, ENSGALE00000044004, ENSGALE00000044006, ENSGALE00000044003, ENSGALE00000267501, ENSGALE00000229333, ENSGALE00000044007
SQ-M	chr26	4893091	4906644	13553	8	0	-0.950396	6.038e-34	ENSGALG00000003519, ENSGALG00000023760, ENSGALG00000023754	ENSGALE00000262634, ENSGALE00000262608, ENSGALE00000262635, ENSGALE00000035697, ENSGALE00000035701, ENSGALE00000262564, ENSGALE00000035699, ENSGALE00000035719, ENSGALE00000262585, ENSGALE00000262591, ENSGALE00000262595, ENSGALE00000035723, ENSGALE00000262604, ENSGALE00000035718, ENSGALE00000262607, ENSGALE00000035725, ENSGALE00000262511, ENSGALE00000262513
WC-F	chr1	44986012	45064556	78544	32	0	-0.687174	2.904e-74
WC-F	chr1	90895478	90907981	12503	5	0	-0.622235	2.099e-11
WC-F	chr1	118031006	118046404	15398	9	0.664929	0	1.794e-19
WC-F	chr1	136735408	136776416	41008	18	0.73729	0	2.109e-45	ENSGALG00000016766	ENSGALE00000177502, ENSGALE00000177505, ENSGALE00000177514, ENSGALE00000177496, ENSGALE00000177497, ENSGALE00000177511, ENSGALE00000177495, ENSGALE00000177494, ENSGALE00000177512, ENSGALE00000177508, ENSGALE00000177499, ENSGALE00000177500
WC-F	chr1	164738696	164764943	26247	11	0	-1.00132	1.825e-44
WC-F	chr1	165746191	165759937	13746	5	1.07493	0	8.359e-27
WC-F	chr1	166754110	166767446	13336	7	0.6101	0	1.278e-14	ENSGALG00000016937	ENSGALE00000179785, ENSGALE00000237593, ENSGALE00000237605
WC-F	chr1	167926654	167956574	29920	14	0.802884	0	9.93e-46
WC-F	chr2	2660639	2669347	8708	5	0	-0.635282	9.379e-11
WC-F	chr2	12388597	12405194	16597	9	0	-0.953358	9.977e-41
WC-F	chr2	15786048	15810904	24856	9	0.65556	0	1.036e-16
WC-F	chr2	35875569	36162492	286923	119	0.526557	0	1.124e-122
WC-F	chr2	36755813	36765245	9432	5	0.903692	0	2.651e-17
WC-F	chr2	41994684	42002663	7979	5	0	-0.776435	4.565e-17	ENSGALG00000011613
WC-F	chr2	86323347	86335948	12601	5	1.07872	0	2.027e-25
WC-F	chr2	88976512	88991581	15069	5	0	-0.98326	5.829e-23
WC-F	chr2	92015972	92025667	9695	6	1.00855	0	1.745e-22	ENSGALG00000013569, ENSGALG00000013573	ENSGALE00000145495, ENSGALE00000145497, ENSGALE00000145496, ENSGALE00000145539, ENSGALE00000145538
WC-F	chr2	99114973	99129366	14393	7	0.818267	0	2.131e-20
WC-F	chr2	105871231	105887525	16294	8	0.671412	0	9.701e-17
WC-F	chr2	124704345	124733989	29644	9	0	-0.84252	5.852e-29	ENSGALG00000022799	ENSGALE00000239096, ENSGALE00000239095, ENSGALE00000239094, ENSGALE00000239093, ENSGALE00000239092, ENSGALE00000239091, ENSGALE00000239090, ENSGALE00000239089, ENSGALE00000239088, ENSGALE00000239087
WC-F	chr3	3958804	3970165	11361	6	0	-0.584804	7.472e-11
WC-F	chr3	34636611	34647073	10462	6	0	-0.559192	1.215e-11
WC-F	chr3	36514374	36524887	10513	6	0	-0.611634	4.318e-13	ENSGALG00000010733	ENSGALE00000247919, ENSGALE00000116151, ENSGALE00000247918, ENSGALE00000116166, ENSGALE00000116170, ENSGALE00000116163
WC-F	chr3	107796818	107819370	22552	9	0	-0.94256	5.896e-35	ENSGALG00000016556	ENSGALE00000202685
WC-F	chr4	5854264	5865696	11432	5	0	-0.59372	9.552e-11	ENSGALG00000006839	ENSGALE00000073569
WC-F	chr4	57955844	57963790	7946	5	0	-0.630041	2.361e-12
WC-F	chr4	57975508	57998307	22799	10	0.951963	0	4.328e-36
WC-F	chr4	69824909	69834723	9814	5	0.775678	0	3.146e-13
WC-F	chr4	84249839	84268091	18252	8	0	-1.01293	1.388e-35
WC-F	chr4	85727532	85735643	8111	5	0.757472	0	4.754e-12	ENSGALG00000015687
WC-F	chr4	88943692	89054302	110610	6	0.73556	0	4.363e-12	ENSGALG00000015816, ENSGALG00000022939	ENSGALE00000167183, ENSGALE00000144818, ENSGALE00000242290, ENSGALE00000242291, ENSGALE00000242292
WC-F	chr5	24128319	24146289	17970	5	0	-0.915898	4.016e-23	ENSGALG00000021815	ENSGALE00000231918, ENSGALE00000231917
WC-F	chr5	51759854	51773563	13709	7	0.878092	0	2.631e-22	ENSGALG00000023051
WC-F	chr6	5024584	5032947	8363	5	0	-0.988824	1.449e-22
WC-F	chr6	16549974	16558292	8318	5	0	-1.37784	4.971e-38
WC-F	chr7	33551335	33559940	8605	5	0	-0.645337	3.405e-12	ENSGALG00000012407	ENSGALE00000134276, ENSGALE00000134283, ENSGALE00000134334, ENSGALE00000134356, ENSGALE00000134361
WC-F	chr8	27562722	27576973	14251	8	0	-0.562643	1.401e-14	ENSGALG00000021867	ENSGALE00000232158, ENSGALE00000232159
WC-F	chr10	125155	154978	29823	5	0	-1.50801	2.364e-42	ENSGALG00000019735	ENSGALE00000148799
WC-F	chr10	8670652	8690968	20316	6	0	-0.6577	9.444e-12	ENSGALG00000014375	ENSGALE00000023805
WC-F	chr11	1141461	1155660	14199	7	0	-0.713416	1.335e-17	ENSGALG00000001965, ENSGALG00000017470	ENSGALE00000018784, ENSGALE00000018798, ENSGALE00000018822, ENSGALE00000265609, ENSGALE00000017373, ENSGALE00000265601, ENSGALE00000184298, ENSGALE00000184296, ENSGALE00000184295, ENSGALE00000265586, ENSGALE00000006025, ENSGALE00000006029, ENSGALE00000265582
WC-F	chr11	2674301	2687093	12792	8	0	-1.52597	3.984e-66
WC-F	chr12	2143128	2160583	17455	9	0.854967	0	1.131e-29	ENSGALG00000002423, ENSGALG00000022657, ENSGALG00000002436	ENSGALE00000024018, ENSGALE00000024014, ENSGALE00000024021, ENSGALE00000024016, ENSGALE00000024020, ENSGALE00000024022, ENSGALE00000024013, ENSGALE00000236470, ENSGALE00000236469, ENSGALE00000236471, ENSGALE00000184316, ENSGALE00000100568
WC-F	chr13	744200	787168	42968	17	0	-0.620662	2.801e-30	ENSGALG00000024400	ENSGALE00000272967, ENSGALE00000272964, ENSGALE00000272970, ENSGALE00000272968, ENSGALE00000272957, ENSGALE00000272955, ENSGALE00000272951, ENSGALE00000272958, ENSGALE00000272959, ENSGALE00000272952, ENSGALE00000006088, ENSGALE00000272960, ENSGALE00000272961
WC-F	chr13	8096692	8107568	10876	6	0.570702	0	1.375e-10
WC-F	chr16	73	240887	240814	122	0	-0.504547	4.895e-132	ENSGALG00000012494, ENSGALG00000019830, ENSGALG00000024374, ENSGALG00000019831, ENSGALG00000000182, ENSGALG00000010153, ENSGALG00000024373, ENSGALG00000024372, ENSGALG00000000181, ENSGALG00000024371, ENSGALG00000019832, ENSGALG00000000178, ENSGALG00000000166, ENSGALG00000000162, ENSGALG00000000158, ENSGALG00000008022, ENSGALG00000000141, ENSGALG00000000156, ENSGALG00000000136, ENSGALG00000024365,…	ENSGALE00000186805, ENSGALE00000135202, ENSGALE00000135203, ENSGALE00000135389, ENSGALE00000202238, ENSGALE00000202237, ENSGALE00000272556, ENSGALE00000202239, ENSGALE00000186802, ENSGALE00000186801, ENSGALE00000001083, ENSGALE00000001082, ENSGALE00000001084, ENSGALE00000001080, ENSGALE00000001086, ENSGALE00000001079, ENSGALE00000001081, ENSGALE00000202242, ENSGALE00000202241, ENSGALE00000001076,…
WC-F	chr16	254921	342967	88046	12	1.275	0	2.107e-71	ENSGALG00000024350, ENSGALG00000024348, ENSGALG00000001131, ENSGALG00000017674, ENSGALG00000024344, ENSGALG00000024343, ENSGALG00000024342, ENSGALG00000024341	ENSGALE00000144670, ENSGALE00000272089, ENSGALE00000272086, ENSGALE00000272082, ENSGALE00000272081, ENSGALE00000201951, ENSGALE00000026088, ENSGALE00000272050, ENSGALE00000145238, ENSGALE00000145239, ENSGALE00000145236, ENSGALE00000145237, ENSGALE00000145240, ENSGALE00000048338, ENSGALE00000185258, ENSGALE00000010067, ENSGALE00000140865, ENSGALE00000272046, ENSGALE00000272045, ENSGALE00000184953,…
WC-F	chr17	11146553	11180038	33485	17	0	-0.68342	3.327e-13	ENSGALG00000000847	ENSGALE00000007125, ENSGALE00000007120, ENSGALE00000007099, ENSGALE00000007104, ENSGALE00000007095, ENSGALE00000007106, ENSGALE00000007094, ENSGALE00000007118, ENSGALE00000253726, ENSGALE00000007123, ENSGALE00000007096, ENSGALE00000007098, ENSGALE00000007114, ENSGALE00000007113, ENSGALE00000007103, ENSGALE00000007102, ENSGALE00000007111, ENSGALE00000007122, ENSGALE00000007117, ENSGALE00000007126,…
WC-F	chr20	3931302	4034035	102733	40	0	-1.03881	6.209e-183
WC-F	chr26	4893091	4906644	13553	8	0	-1.20604	9.794e-40	ENSGALG00000003519, ENSGALG00000023760, ENSGALG00000023754	ENSGALE00000262634, ENSGALE00000262608, ENSGALE00000262635, ENSGALE00000035697, ENSGALE00000035701, ENSGALE00000262564, ENSGALE00000035699, ENSGALE00000035719, ENSGALE00000262585, ENSGALE00000262591, ENSGALE00000262595, ENSGALE00000035723, ENSGALE00000262604, ENSGALE00000035718, ENSGALE00000262607, ENSGALE00000035725, ENSGALE00000262511, ENSGALE00000262513
WC-F	chr27	4480	22773	18293	8	0	-0.8055	2.248e-15	ENSGALG00000000149, ENSGALG00000000155	ENSGALE00000000897, ENSGALE00000000928
WC-M	chr1	140766	397293	256527	100	0	-0.648405	1.097e-117	ENSGALG00000009745, ENSGALG00000025487	ENSGALE00000105571, ENSGALE00000105567, ENSGALE00000105566, ENSGALE00000267333, ENSGALE00000267332, ENSGALE00000267331, ENSGALE00000267330, ENSGALE00000267329, ENSGALE00000105568, ENSGALE00000189481, ENSGALE00000275178
WC-M	chr1	3136968	3154901	17933	10	0	-0.946787	1.322e-29	ENSGALG00000021900	ENSGALE00000232333
WC-M	chr1	40487566	40498857	11291	6	0	-0.751542	1.841e-16
WC-M	chr1	44986012	45064556	78544	32	0	-0.771693	2.719e-53
WC-M	chr1	156585268	156595314	10046	6	0.654915	0	5.744e-26
WC-M	chr1	165883954	165908571	24617	4	0	-6.37417	0
WC-M	chr1	165908631	165979117	70486	15	0	-5.21457	0	ENSGALG00000014545	ENSGALE00000237616, ENSGALE00000000017, ENSGALE00000000019, ENSGALE00000153420, ENSGALE00000153417, ENSGALE00000153419, ENSGALE00000237617, ENSGALE00000237618, ENSGALE00000153413, ENSGALE00000153415, ENSGALE00000153412, ENSGALE00000237619, ENSGALE00000237620, ENSGALE00000237621, ENSGALE00000186660, ENSGALE00000237622, ENSGALE00000014170, ENSGALE00000032705, ENSGALE00000237623
WC-M	chr1	167926654	167956574	29920	14	0.505665	0	1.482e-41
WC-M	chr2	17771	79752	61981	25	0	-0.700625	1.969e-32	ENSGALG00000013049	ENSGALE00000141029, ENSGALE00000141027, ENSGALE00000141030, ENSGALE00000141016, ENSGALE00000141024, ENSGALE00000141026, ENSGALE00000141020, ENSGALE00000141017, ENSGALE00000141025, ENSGALE00000141028, ENSGALE00000141023, ENSGALE00000141018
WC-M	chr2	12388597	12405194	16597	9	0	-1.00683	7.265e-30
WC-M	chr2	36499780	36511022	11242	7	0	-1.12114	4.234e-31
WC-M	chr2	36755813	36765245	9432	5	0.768962	0	6.355e-15
WC-M	chr2	86319269	86335948	16679	7	0.940815	0	7.033e-24
WC-M	chr2	92015972	92025667	9695	6	0.915767	0	1.014e-19	ENSGALG00000013569, ENSGALG00000013573	ENSGALE00000145495, ENSGALE00000145497, ENSGALE00000145496, ENSGALE00000145539, ENSGALE00000145538
WC-M	chr2	94714981	94734320	19339	9	1.03449	0	6.891e-42
WC-M	chr2	97312205	97338589	26384	5	0	-2.83371	1.618e-59
WC-M	chr2	124727290	124733989	6699	5	0	-1.3668	2.739e-16
WC-M	chr3	5527283	5719264	191981	81	0	-0.599681	9.173e-132	ENSGALG00000008725, ENSGALG00000008729, ENSGALG00000008732	ENSGALE00000094371, ENSGALE00000094377, ENSGALE00000094373, ENSGALE00000094386, ENSGALE00000094392, ENSGALE00000094380, ENSGALE00000094384, ENSGALE00000094391, ENSGALE00000094449, ENSGALE00000094451, ENSGALE00000094448, ENSGALE00000205646, ENSGALE00000094450, ENSGALE00000094447, ENSGALE00000094494, ENSGALE00000094496, ENSGALE00000094497, ENSGALE00000094495
WC-M	chr3	107796818	107819370	22552	9	0	-1.08849	9.372e-36	ENSGALG00000016556	ENSGALE00000202685
WC-M	chr4	84249839	84268091	18252	8	0	-1.05128	2.393e-27
WC-M	chr5	2731982	2744704	12722	5	0	-0.995502	1.239e-19
WC-M	chr6	11476973	11511183	34210	5	0	-0.823059	1.029e-16		ENSGALE00000270513, ENSGALE00000221050
WC-M	chr7	16608	28494	11886	5	0	-1.0223	1.773e-19
WC-M	chr7	17397867	17410628	12761	6	1.18776	0	2.162e-22	ENSGALG00000023418, ENSGALG00000009270	ENSGALE00000254208, ENSGALE00000254209, ENSGALE00000254205, ENSGALE00000216073, ENSGALE00000119778, ENSGALE00000190059, ENSGALE00000100386, ENSGALE00000254206, ENSGALE00000100385, ENSGALE00000190329, ENSGALE00000216074
WC-M	chr7	33551335	33559940	8605	5	0	-0.78093	5.567e-15	ENSGALG00000012407	ENSGALE00000134276, ENSGALE00000134283, ENSGALE00000134334, ENSGALE00000134356, ENSGALE00000134361
WC-M	chr8	27562722	27579422	16700	9	0	-0.619437	2.77e-21	ENSGALG00000021867	ENSGALE00000232158, ENSGALE00000232159
WC-M	chr10	7181	197368	190187	51	0	-0.517439	2.725e-62	ENSGALG00000001269, ENSGALG00000002574, ENSGALG00000013318, ENSGALG00000002566, ENSGALG00000002560, ENSGALG00000019735, ENSGALG00000013975, ENSGALG00000023977, ENSGALG00000002547, ENSGALG00000023976, ENSGALG00000017999	ENSGALE00000267232, ENSGALE00000227484, ENSGALE00000227485, ENSGALE00000227486, ENSGALE00000227487, ENSGALE00000227488, ENSGALE00000227489, ENSGALE00000011564, ENSGALE00000227490, ENSGALE00000011568, ENSGALE00000011565, ENSGALE00000025796, ENSGALE00000011562, ENSGALE00000267245, ENSGALE00000267246, ENSGALE00000267248, ENSGALE00000267251, ENSGALE00000267254, ENSGALE00000267258, ENSGALE00000025808,…
WC-M	chr10	22434984	22514681	79697	39	0	-0.502221	2.498e-46	ENSGALG00000008521, ENSGALG00000008549, ENSGALG00000008600	ENSGALE00000092228, ENSGALE00000092221, ENSGALE00000092231, ENSGALE00000249055, ENSGALE00000092541, ENSGALE00000092530, ENSGALE00000092531, ENSGALE00000092533, ENSGALE00000092537, ENSGALE00000092540, ENSGALE00000092532, ENSGALE00000092538, ENSGALE00000092534, ENSGALE00000092535, ENSGALE00000092528, ENSGALE00000092542, ENSGALE00000092536, ENSGALE00000092529, ENSGALE00000092539, ENSGALE00000092543,…
WC-M	chr11	2616707	3246367	629660	67	0	-0.523805	6.352e-84	ENSGALG00000021325, ENSGALG00000021324, ENSGALG00000003330, ENSGALG00000003374	ENSGALE00000224859, ENSGALE00000224872, ENSGALE00000224862, ENSGALE00000262895, ENSGALE00000224871, ENSGALE00000224869, ENSGALE00000224866, ENSGALE00000262907, ENSGALE00000262904, ENSGALE00000262902, ENSGALE00000262894, ENSGALE00000262900, ENSGALE00000262898, ENSGALE00000224855, ENSGALE00000224854, ENSGALE00000127622, ENSGALE00000262876, ENSGALE00000033763, ENSGALE00000033766, ENSGALE00000033765,…
WC-M	chr11	2674301	2687093	12792	8	0	-1.2154	2.313e-17
WC-M	chr13	738366	776143	37777	13	0	-0.946159	1.468e-31	ENSGALG00000024400	ENSGALE00000272965, ENSGALE00000272967, ENSGALE00000272964, ENSGALE00000272970, ENSGALE00000272968, ENSGALE00000272957, ENSGALE00000272955, ENSGALE00000272951, ENSGALE00000272958, ENSGALE00000272959, ENSGALE00000272952, ENSGALE00000006088, ENSGALE00000272960, ENSGALE00000272961
WC-M	chr13	1596387	1607070	10683	7	0.728056	0	4.059e-26	ENSGALG00000021472, ENSGALG00000002634	ENSGALE00000272779, ENSGALE00000272737
WC-M	chr16	73	195331	195258	104	0	-0.724083	0	ENSGALG00000012494, ENSGALG00000019830, ENSGALG00000024374, ENSGALG00000019831, ENSGALG00000000182, ENSGALG00000010153, ENSGALG00000024373, ENSGALG00000024372, ENSGALG00000000181, ENSGALG00000024371, ENSGALG00000019832, ENSGALG00000000178, ENSGALG00000000166, ENSGALG00000000162, ENSGALG00000000158, ENSGALG00000008022, ENSGALG00000000141, ENSGALG00000000156, ENSGALG00000000136, ENSGALG00000024365,…	ENSGALE00000186805, ENSGALE00000135202, ENSGALE00000135203, ENSGALE00000135389, ENSGALE00000202238, ENSGALE00000202237, ENSGALE00000272556, ENSGALE00000202239, ENSGALE00000186802, ENSGALE00000186801, ENSGALE00000001083, ENSGALE00000001082, ENSGALE00000001084, ENSGALE00000001080, ENSGALE00000001086, ENSGALE00000001079, ENSGALE00000001081, ENSGALE00000202242, ENSGALE00000202241, ENSGALE00000001076,…
WC-M	chr16	203845	429425	225580	42	0	-0.251949	0	ENSGALG00000024359, ENSGALG00000024358, ENSGALG00000024357, ENSGALG00000024352, ENSGALG00000024351, ENSGALG00000024350, ENSGALG00000024348, ENSGALG00000001131, ENSGALG00000017674, ENSGALG00000024344, ENSGALG00000024343, ENSGALG00000024342, ENSGALG00000024341, ENSGALG00000024340, ENSGALG00000004772, ENSGALG00000002614, ENSGALG00000000200, ENSGALG00000000199, ENSGALG00000018603, ENSGALG00000005562,…	ENSGALE00000272197, ENSGALE00000272196, ENSGALE00000186918, ENSGALE00000000386, ENSGALE00000272101, ENSGALE00000202396, ENSGALE00000272110, ENSGALE00000272111, ENSGALE00000272113, ENSGALE00000272114, ENSGALE00000272115, ENSGALE00000202400, ENSGALE00000272124, ENSGALE00000272129, ENSGALE00000272134, ENSGALE00000272136, ENSGALE00000272141, ENSGALE00000272148, ENSGALE00000272150, ENSGALE00000272158,…
WC-M	chr19	9845237	9935059	89822	39	0	-0.548372	6.508e-55	ENSGALG00000006034, ENSGALG00000006048, ENSGALG00000023480, ENSGALG00000006064, ENSGALG00000023477, ENSGALG00000006069, ENSGALG00000024472	ENSGALE00000064357, ENSGALE00000064361, ENSGALE00000064374, ENSGALE00000064351, ENSGALE00000064370, ENSGALE00000064363, ENSGALE00000064375, ENSGALE00000064341, ENSGALE00000064371, ENSGALE00000064342, ENSGALE00000064372, ENSGALE00000226899, ENSGALE00000064536, ENSGALE00000064535, ENSGALE00000064533, ENSGALE00000255527, ENSGALE00000255526, ENSGALE00000255521, ENSGALE00000255515, ENSGALE00000064773,…
WC-M	chr21	756	123377	122621	49	0	-0.618354	1.534e-86	ENSGALG00000000420, ENSGALG00000000426, ENSGALG00000000449	ENSGALE00000003118, ENSGALE00000003117, ENSGALE00000003146, ENSGALE00000003142, ENSGALE00000003143, ENSGALE00000003145, ENSGALE00000003141, ENSGALE00000003140, ENSGALE00000003147, ENSGALE00000003148, ENSGALE00000003144, ENSGALE00000231780, ENSGALE00000003299, ENSGALE00000003275, ENSGALE00000003276, ENSGALE00000003282, ENSGALE00000003301, ENSGALE00000003287, ENSGALE00000003277, ENSGALE00000003283,…
WC-M	chr21	6937259	6956718	19459	8	0	-0.892028	2.077e-18	ENSGALG00000010072	ENSGALE00000108950, ENSGALE00000108951, ENSGALE00000257327, ENSGALE00000257326, ENSGALE00000257324
WC-M	chr23	5964256	6035509	71253	34	0	-0.558703	3.795e-50	ENSGALG00000004249, ENSGALG00000004268, ENSGALG00000004282	ENSGALE00000267487, ENSGALE00000044143, ENSGALE00000044133, ENSGALE00000044144, ENSGALE00000044127, ENSGALE00000044139, ENSGALE00000044137, ENSGALE00000044136, ENSGALE00000044131, ENSGALE00000044130, ENSGALE00000044134, ENSGALE00000267466, ENSGALE00000044135, ENSGALE00000044138, ENSGALE00000044141, ENSGALE00000044128, ENSGALE00000044325, ENSGALE00000044320, ENSGALE00000044334, ENSGALE00000044322,…
WC-M	chr25	1254	2026591	2025337	572	0	-0.531296	0	ENSGALG00000009011, ENSGALG00000013464, ENSGALG00000013457, ENSGALG00000013899, ENSGALG00000014022, ENSGALG00000024199, ENSGALG00000014016, ENSGALG00000025162, ENSGALG00000000443, ENSGALG00000024195, ENSGALG00000024193, ENSGALG00000013348, ENSGALG00000013350, ENSGALG00000024183, ENSGALG00000013352, ENSGALG00000024177, ENSGALG00000024176, ENSGALG00000013261, ENSGALG00000019019, ENSGALG00000013253,…	ENSGALE00000097668, ENSGALE00000097671, ENSGALE00000097666, ENSGALE00000097676, ENSGALE00000097667, ENSGALE00000097669, ENSGALE00000097675, ENSGALE00000097672, ENSGALE00000097678, ENSGALE00000097665, ENSGALE00000097670, ENSGALE00000186491, ENSGALE00000270565, ENSGALE00000144694, ENSGALE00000270562, ENSGALE00000270602, ENSGALE00000144702, ENSGALE00000144698, ENSGALE00000144697, ENSGALE00000270560,…
WC-M	chr26	5165	47503	42338	16	0	-0.687908	1.197e-25	ENSGALG00000024286, ENSGALG00000019751, ENSGALG00000000954, ENSGALG00000000953	ENSGALE00000271135, ENSGALE00000271123, ENSGALE00000271122, ENSGALE00000271121, ENSGALE00000197982, ENSGALE00000271133, ENSGALE00000271131, ENSGALE00000271130, ENSGALE00000271128, ENSGALE00000271127, ENSGALE00000271117, ENSGALE00000271115, ENSGALE00000271091, ENSGALE00000271114, ENSGALE00000271095, ENSGALE00000271094, ENSGALE00000271090, ENSGALE00000271112, ENSGALE00000271089, ENSGALE00000271088,…
WC-M	chr27	4480	22773	18293	8	0	-1.10295	2.162e-22	ENSGALG00000000149, ENSGALG00000000155	ENSGALE00000000897, ENSGALE00000000928
WC-M	chr27	590898	707230	116332	7	0	-0.999354	1.731e-15	ENSGALG00000024227, ENSGALG00000024226, ENSGALG00000024225, ENSGALG00000024223, ENSGALG00000024222, ENSGALG00000024221, ENSGALG00000024220, ENSGALG00000024219, ENSGALG00000024218, ENSGALG00000024216, ENSGALG00000024215	ENSGALE00000270482, ENSGALE00000143724, ENSGALE00000270470, ENSGALE00000270464, ENSGALE00000270460, ENSGALE00000084328, ENSGALE00000189510, ENSGALE00000270451, ENSGALE00000270446, ENSGALE00000270443, ENSGALE00000270439

## Sheet: 1-2
The amount of the duplicated CNV loci
	<5k	5-10k	10-20k	>20k
WJ-F	0	2	9	5
WJ-M	0	2	8	8
ZJ-F	0	2	8	9
ZJ-M	0	0	13	4
CH-F	0	0	9	6
CH-M	0	0	5	4
HX-F	0	5	8	7
HX-M	0	3	15	6
JH-F	0	2	13	7
JH-M	0	0	7	7
AK-F	0	2	9	5
AK-M	0	6	10	11
BY-F	0	1	7	7
BY-M	0	1	10	10
LS-F	0	1	6	7
LS-M	0	0	10	8
QY-F	0	7	14	5
QY-M	0	3	12	4
SQ-F	0	7	8	7
SQ-M	1	5	7	9
WC-F	0	4	9	7
WC-M	0	2	5	1

## Sheet: 1-3
The amount of deleted CNV loci
	<5k	5-10k	10-20k	>20k
WJ-F	0	0	10	6
WJ-M	0	1	12	8
ZJ-F	0	1	7	3
ZJ-M	0	3	9	9
CH-F	0	4	7	5
CH-M	0	4	7	6
HX-F	0	4	6	5
HX-M	0	2	9	7
JH-F	0	4	7	2
JH-M	0	3	8	4
AK-F	0	1	7	4
AK-M	0	4	8	8
BY-F	0	4	7	3
BY-M	0	4	7	7
LS-F	0	7	9	3
LS-M	0	6	14	9
QY-F	0	2	11	5
QY-M	0	2	11	7
SQ-F	0	7	18	4
SQ-M	0	2	15	8
WC-F	0	6	14	10
WC-M	0	2	11	21
