# Supplementary material for: Copy number variants in locally raised Chinese chicken genomes determined using array comparative genomic hybridization
Source: BMC Genomics. 2013 Apr 17;14:262. doi: 10.1186/1471-2164-14-262 (PMC3637819; doi:10.1186/1471-2164-14-262)
Supplement: Additional file 2 — CNVRs overlap in gene content. [file 1471-2164-14-262-S2.xlsx]

## Sheet: additional file 2
Chromosome	Start	Stop	Size	Probes	Gains	Losses	AvgOverlapFraction(BP)	AvgOverlapFraction(Probes)	Sample Names	Genes	exon
chr1	140766	397293	256527	100	0	1	1	1	WC-M	ENSGALG00000009745 , ENSGALG00000025487	ENSGALE00000105571 , ENSGALE00000105567 , ENSGALE00000105566 , ENSGALE00000267333 , ENSGALE00000267332 , ENSGALE00000267331 , ENSGALE00000267330 , ENSGALE00000267329 , ENSGALE00000105568 , ENSGALE00000189481 , ENSGALE00000275178
chr1	3136968	3154901	17933	10	0	1	1	1	WC-M	ENSGALG00000021900	ENSGALE00000232333
chr1	10130107	10146075	15968	8	1	0	1	1	QY-F	ENSGALG00000008509	ENSGALE00000092066
chr1	11681951	11711190	29239	7	1	0	1	1	JH-M
chr1	12577590	12590515	12925	5	0	1	1	1	QY-M
chr1	22560090	22584919	24829	6	3	0	0.705652	0.244444	SQ-F , LS-M , LS-F	ENSGALG00000019382
chr1	25077604	25091911	14307	7	1	0	1	1	JH-F	ENSGALG00000009002	ENSGALE00000097611 , ENSGALE00000097606
chr1	26060501	26075687	15186	7	1	0	1	1	SQ-M
chr1	26803707	26822680	18973	9	1	0	1	1	QY-M	ENSGALG00000009390	ENSGALE00000256314
chr1	27081855	27173781	91926	38	0	1	1	1	CH-F	ENSGALG00000009411	ENSGALE00000196137 , ENSGALE00000196127 , ENSGALE00000101991 , ENSGALE00000196133 , ENSGALE00000101992 , ENSGALE00000256044 , ENSGALE00000196135 , ENSGALE00000101993 , ENSGALE00000196134 , ENSGALE00000101990 , ENSGALE00000101994 , ENSGALE00000256040 , ENSGALE00000101996 , ENSGALE00000101995
chr1	33702418	33719800	17382	9	3	0	0.761875	0.142857	QY-M , WJ-F , SQ-M
chr1	34205591	34218780	13189	6	1	0	1	1	QY-F
chr1	34223476	34231433	7957	5	0	3	1	0.5	BY-M , LS-M , LS-F
chr1	40487566	40498857	11291	6	0	1	1	1	WC-M
chr1	44984123	45064556	80433	33	0	21	0.989935	0.05754	QY-M , ZJ-M , AK-M , AK-F , SQ-M , WC-F , JH-M , BY-M , HX-M , ZJ-F , CH-F , SQ-F , QY-F , CH-M , LS-F , JH-F , WJ-M , WC-M , WJ-F , LS-M , HX-F
chr1	46114053	46126191	12138	6	1	0	1	1	LS-M
chr1	46764051	46794116	30065	13	0	7	0.879613	0.202381	SQ-F , CH-M , WJ-M , SQ-M , JH-M , BY-M , HX-F	ENSGALG00000011293 , ENSGALG00000011295	ENSGALE00000195665 , ENSGALE00000122436 , ENSGALE00000122435 , ENSGALE00000122434 , ENSGALE00000122433 , ENSGALE00000122445 , ENSGALE00000251211
chr1	47341971	47355027	13056	6	2	0	1	0.25	AK-M , SQ-M	ENSGALG00000011357	ENSGALE00000251105 , ENSGALE00000123203
chr1	48010310	48038759	28449	13	4	0	0.599339	0.1	JH-M , HX-M , LS-M
chr1	49666680	49677195	10515	5	0	1	1	1	QY-M	ENSGALG00000011682	ENSGALE00000126823
chr1	59892359	59908285	15926	8	4	0	1	0.25	CH-F , ZJ-M , CH-M , ZJ-F
chr1	60484102	60518048	33946	15	9	0	0.91862	0.126157	QY-M , ZJ-M , CH-M , AK-M , WJ-M , SQ-M , HX-M , BY-M , LS-M	ENSGALG00000012908	ENSGALE00000139249 , ENSGALE00000139257
chr1	61725043	61743303	18260	8	0	1	1	1	QY-F	ENSGALG00000012947	ENSGALE00000139726 , ENSGALE00000139717 , ENSGALE00000139729 , ENSGALE00000139707 , ENSGALE00000139728 , ENSGALE00000139718 , ENSGALE00000139721 , ENSGALE00000139731 , ENSGALE00000139710 , ENSGALE00000139724
chr1	65468640	65479690	11050	6	3	0	0.885018	0.244444	HX-M , SQ-M , HX-F
chr1	67511003	67520872	9869	6	0	1	1	1	BY-F	ENSGALG00000023013 , ENSGALG00000013177	ENSGALE00000244219 , ENSGALE00000244220 , ENSGALE00000244218
chr1	68145456	68157687	12231	7	0	1	1	1	SQ-M	ENSGALG00000013204
chr1	69251132	69257613	6481	5	0	1	1	1	SQ-F	ENSGALG00000013265	ENSGALE00000143179 , ENSGALE00000143183 , ENSGALE00000143186 , ENSGALE00000143176
chr1	71690792	71704972	14180	7	1	0	1	1	JH-F
chr1	87492730	87501928	9198	5	0	1	1	1	JH-M	ENSGALG00000017970 , ENSGALG00000017971 , ENSGALG00000017972 , ENSGALG00000017973 , ENSGALG00000017974 , ENSGALG00000017975 , ENSGALG00000017976 , ENSGALG00000015240	ENSGALE00000185513 , ENSGALE00000185514 , ENSGALE00000185515 , ENSGALE00000185516 , ENSGALE00000185517 , ENSGALE00000185518 , ENSGALE00000185519 , ENSGALE00000160769 , ENSGALE00000160774 , ENSGALE00000160773
chr1	88675683	88695234	19551	8	1	0	1	1	QY-M	ENSGALG00000015334 , ENSGALG00000015339	ENSGALE00000161684 , ENSGALE00000161691 , ENSGALE00000161689 , ENSGALE00000161693 , ENSGALE00000161688 , ENSGALE00000161683 , ENSGALE00000161685 , ENSGALE00000161690 , ENSGALE00000161687 , ENSGALE00000240761 , ENSGALE00000161729 , ENSGALE00000161731 , ENSGALE00000161730 , ENSGALE00000161732
chr1	90895478	90907981	12503	5	0	2	1	0.333333	BY-M , WC-F
chr1	90959008	90967347	8339	5	0	1	1	1	SQ-M	ENSGALG00000015363	ENSGALE00000162048 , ENSGALE00000240607 , ENSGALE00000162050 , ENSGALE00000240608 , ENSGALE00000162045 , ENSGALE00000162046 , ENSGALE00000162047 , ENSGALE00000162052 , ENSGALE00000240609
chr1	91990551	91999392	8841	5	1	0	1	1	QY-F	ENSGALG00000015395	ENSGALE00000193922 , ENSGALE00000162297 , ENSGALE00000162296 , ENSGALE00000162295 , ENSGALE00000193916 , ENSGALE00000162298 , ENSGALE00000193915 , ENSGALE00000193921 , ENSGALE00000193920 , ENSGALE00000240558
chr1	93887336	93903279	15943	8	1	0	1	1	QY-F
chr1	97289568	97297381	7813	5	1	0	1	1	SQ-M
chr1	98132209	98147172	14963	7	1	0	1	1	WJ-F
chr1	98422762	98446518	23756	10	0	4	1	0.166667	ZJ-M , HX-M , HX-F , ZJ-F
chr1	104451734	104519792	68058	7	2	0	0.234914	0.166667	QY-M , ZJ-F	ENSGALG00000025596 , ENSGALG00000021752 , ENSGALG00000021740 , ENSGALG00000025632 , ENSGALG00000022847 , ENSGALG00000025651 , ENSGALG00000025698	ENSGALE00000275305 , ENSGALE00000240189 , ENSGALE00000231826 , ENSGALE00000275341 , ENSGALE00000231814 , ENSGALE00000240186 , ENSGALE00000240185 , ENSGALE00000240187 , ENSGALE00000240182 , ENSGALE00000275360 , ENSGALE00000275407 , ENSGALE00000240183
chr1	106296860	106308122	11262	7	0	1	1	1	WJ-F	ENSGALG00000015770	ENSGALE00000240151
chr1	112141792	112154529	12737	7	0	1	1	1	QY-M
chr1	118031006	118046404	15398	9	1	0	1	1	WC-F
chr1	118622702	118639644	16942	7	0	1	1	1	SQ-F	ENSGALG00000016281
chr1	120916273	120952459	36186	11	14	0	0.649071	0.443223	ZJ-M , AK-M , SQ-M , BY-M , JH-M , HX-M , SQ-F , BY-F , QY-F , JH-F , WJ-M , LS-M , WJ-F , HX-F	ENSGALG00000016539 , ENSGALG00000022791	ENSGALE00000238933 , ENSGALE00000238931 , ENSGALE00000175049 , ENSGALE00000134635 , ENSGALE00000238929 , ENSGALE00000238930 , ENSGALE00000175052 , ENSGALE00000175047 , ENSGALE00000238934 , ENSGALE00000175054 , ENSGALE00000175051 , ENSGALE00000238935 , ENSGALE00000175048 , ENSGALE00000238932 , ENSGALE00000175046 , ENSGALE00000175045 , ENSGALE00000175347 , ENSGALE00000175053 , ENSGALE00000238918 , …
chr1	124321019	124334975	13956	5	1	0	1	1	QY-F
chr1	125248641	125258832	10191	5	2	0	1	0.333333	AK-M , AK-F
chr1	125974173	125983052	8879	5	1	0	1	1	QY-F
chr1	128325451	128360803	35352	6	0	1	1	1	LS-M	ENSGALG00000016603
chr1	128436785	128474499	37714	6	0	1	1	1	JH-F
chr1	133045347	133059174	13827	7	0	2	1	0.2	SQ-F , LS-M
chr1	133130052	133137116	7064	5	0	2	1	0.333333	SQ-F , SQ-M	ENSGALG00000016685	ENSGALE00000176506 , ENSGALE00000176501 , ENSGALE00000176502 , ENSGALE00000176504
chr1	136735408	136776416	41008	18	1	0	1	1	WC-F	ENSGALG00000016766	ENSGALE00000177502 , ENSGALE00000177505 , ENSGALE00000177514 , ENSGALE00000177496 , ENSGALE00000177497 , ENSGALE00000177511 , ENSGALE00000177495 , ENSGALE00000177494 , ENSGALE00000177512 , ENSGALE00000177508 , ENSGALE00000177499 , ENSGALE00000177500
chr1	139777846	139789661	11815	7	0	1	1	1	QY-F
chr1	142816606	142830002	13396	7	1	0	1	1	AK-M
chr1	145045417	145056781	11364	6	0	2	1	0.25	WJ-F , WJ-M
chr1	145417728	145437261	19533	9	0	1	1	1	JH-F
chr1	149227289	149244756	17467	9	1	0	1	1	LS-F
chr1	150972548	150986797	14249	7	0	1	1	1	HX-M	ENSGALG00000016900
chr1	150992176	151013594	21418	10	1	0	1	1	BY-F	ENSGALG00000016900
chr1	152707835	152735731	27896	12	0	2	1	0.1	CH-F , CH-M
chr1	152969434	152997967	28533	11	0	1	1	1	BY-M
chr1	154363591	154376697	13106	6	1	0	1	1	JH-F
chr1	154770643	154783712	13069	6	0	13	0.973174	1	ZJ-M , AK-F , SQ-M , BY-M , JH-M , ZJ-F , SQ-F , BY-F , CH-F , QY-F , LS-F , WJ-M , WJ-F
chr1	156585268	156595314	10046	6	1	0	1	1	WC-M
chr1	157649247	157661758	12511	6	0	1	1	1	CH-F
chr1	158096911	158114785	17874	5	1	0	1	1	JH-F	ENSGALG00000016913
chr1	164738696	164764943	26247	11	0	1	1	1	WC-F
chr1	165456813	165464863	8050	5	0	1	1	1	CH-F
chr1	165746191	165759937	13746	5	1	0	1	1	WC-F
chr1	165883954	165979117	95163	19	0	18	0.820113	0.390762	QY-M , ZJ-M , AK-M , SQ-M , HX-M , BY-M , CH-M , WJ-M , WC-M , LS-M	ENSGALG00000014545	ENSGALE00000237616 , ENSGALE00000000017 , ENSGALE00000000019 , ENSGALE00000153420 , ENSGALE00000153417 , ENSGALE00000153419 , ENSGALE00000237617 , ENSGALE00000237618 , ENSGALE00000153413 , ENSGALE00000153415 , ENSGALE00000153412 , ENSGALE00000237619 , ENSGALE00000237620 , ENSGALE00000237621 , ENSGALE00000186660 , ENSGALE00000237622 , ENSGALE00000014170 , ENSGALE00000032705 , ENSGALE00000237623
chr1	166754110	166767446	13336	7	2	0	1	0.2	JH-M , WC-F	ENSGALG00000016937	ENSGALE00000179785 , ENSGALE00000237593 , ENSGALE00000237605
chr1	167926654	167956574	29920	14	19	2	0.873935	1	QY-M , ZJ-M , AK-M , AK-F , WC-F , SQ-M , JH-M , BY-M , HX-M , BY-F , SQ-F , QY-F , CH-M , LS-F , JH-F , WJ-M , WC-M , WJ-F , LS-M , HX-F
chr1	168767515	168783439	15924	5	1	0	1	1	JH-F
chr1	168944341	168993510	49169	20	1	0	1	1	SQ-F
chr1	171729664	171752088	22424	12	0	1	1	1	SQ-M
chr1	172053609	172065971	12362	7	2	0	1	0.2	BY-M , BY-F	ENSGALG00000016979	ENSGALE00000237514 , ENSGALE00000180085 , ENSGALE00000180086 , ENSGALE00000180079 , ENSGALE00000180080 , ENSGALE00000180081
chr1	173708853	173724271	15418	6	0	1	1	1	HX-F
chr1	190083968	190096677	12709	6	0	3	0.878731	0.244444	WJ-F , QY-F , JH-F	ENSGALG00000017219 , ENSGALG00000017220	ENSGALE00000182796 , ENSGALE00000182793 , ENSGALE00000182790 , ENSGALE00000182789 , ENSGALE00000182787 , ENSGALE00000182792 , ENSGALE00000182795 , ENSGALE00000182788 , ENSGALE00000182801 , ENSGALE00000237066 , ENSGALE00000182802 , ENSGALE00000237060 , ENSGALE00000237059 , ENSGALE00000182799 , ENSGALE00000182798 , ENSGALE00000182800
chr1	190597241	190611358	14117	6	2	0	1	0.25	JH-M , AK-F
chr1	193010524	193024778	14254	7	0	1	1	1	SQ-M	ENSGALG00000017242	ENSGALE00000183044
chr2	17771	79752	61981	25	0	1	1	1	WC-M	ENSGALG00000013049	ENSGALE00000141029 , ENSGALE00000141027 , ENSGALE00000141030 , ENSGALE00000141016 , ENSGALE00000141024 , ENSGALE00000141026 , ENSGALE00000141020 , ENSGALE00000141017 , ENSGALE00000141025 , ENSGALE00000141028 , ENSGALE00000141023 , ENSGALE00000141018
chr2	1561497	1573398	11901	6	1	0	1	1	HX-M
chr2	2660639	2669347	8708	5	0	1	1	1	WC-F
chr2	3071464	3078596	7132	5	1	0	1	1	JH-F
chr2	3126000	3160810	34810	14	1	0	1	1	SQ-F	ENSGALG00000005417 , ENSGALG00000005430	ENSGALE00000057408 , ENSGALE00000057411 , ENSGALE00000057409 , ENSGALE00000057410 , ENSGALE00000057406 , ENSGALE00000057407 , ENSGALE00000257663 , ENSGALE00000200608 , ENSGALE00000057561 , ENSGALE00000057547 , ENSGALE00000057546 , ENSGALE00000057560 , ENSGALE00000057554 , ENSGALE00000057551 , ENSGALE00000057555 , ENSGALE00000057559 , ENSGALE00000057541 , ENSGALE00000057543 , ENSGALE00000057552 , …
chr2	3264897	3277034	12137	5	2	0	1	0.333333	BY-M , BY-F
chr2	12385227	12407681	22454	11	0	22	0.919009	0.615584	QY-M , ZJ-M , AK-M , AK-F , SQ-M , WC-F , HX-M , JH-M , BY-M , ZJ-F , CH-F , SQ-F , BY-F , QY-F , CH-M , LS-F , JH-F , WJ-M , WC-M , WJ-F , LS-M , HX-F
chr2	15786048	15810904	24856	9	2	0	1	0.142857	AK-M , WC-F
chr2	34200026	34218381	18355	9	2	0	1	0.142857	SQ-F , SQ-M	ENSGALG00000011235	ENSGALE00000121808 , ENSGALE00000121806 , ENSGALE00000121813
chr2	35875569	36162492	286923	119	1	0	1	1	WC-F
chr2	36499780	36511022	11242	7	0	7	1	1	SQ-F , AK-M , AK-F , SQ-M , WC-M , HX-M , HX-F
chr2	36755813	36765245	9432	5	8	0	1	1	SQ-F , BY-F , QY-F , AK-M , AK-F , WC-F , SQ-M , WC-M
chr2	40649688	40671412	21724	5	1	0	1	1	BY-F	ENSGALG00000019621 , ENSGALG00000019620	ENSGALE00000199576 , ENSGALE00000199575 , ENSGALE00000199571 , ENSGALE00000199572
chr2	41994684	42002663	7979	5	0	3	1	0.5	BY-F , BY-M , WC-F	ENSGALG00000011613
chr2	48764903	48779849	14946	6	1	0	1	1	AK-F	ENSGALG00000012238	ENSGALE00000132359
chr2	51368195	51374891	6696	5	0	1	1	1	ZJ-M
chr2	59522398	59534152	11754	7	1	0	1	1	HX-F
chr2	63498028	63589705	91677	34	1	0	1	1	AK-M
chr2	67487804	67501190	13386	5	1	1	1	0.333333	HX-M , ZJ-M	ENSGALG00000012824 , ENSGALG00000012821	ENSGALE00000138491 , ENSGALE00000138459 , ENSGALE00000138462
chr2	68336629	68344913	8284	5	0	1	1	1	ZJ-M	ENSGALG00000012843
chr2	74304876	74323985	19109	11	1	0	1	1	QY-F
chr2	75987498	76011751	24253	6	3	0	1	0.333333	AK-M , LS-M , ZJ-F	ENSGALG00000012949	ENSGALE00000139740 , ENSGALE00000139739 , ENSGALE00000139738 , ENSGALE00000139733 , ENSGALE00000139736
chr2	84293662	84304249	10587	5	1	0	1	1	BY-F
chr2	86319269	86335948	16679	7	16	2	0.91608	1	ZJ-M , WC-F , SQ-M , HX-M , JH-M , BY-M , ZJ-F , CH-F , BY-F , SQ-F , CH-M , LS-F , JH-F , WJ-M , WC-M , WJ-F , LS-M , HX-F
chr2	88165801	88176035	10234	5	0	1	1	1	AK-F	ENSGALG00000013189	ENSGALE00000142442 , ENSGALE00000142445 , ENSGALE00000142447
chr2	88976512	88991581	15069	5	0	2	1	0.333333	SQ-F , WC-F
chr2	92015972	92025667	9695	6	8	0	0.776426	1	SQ-F , QY-F , SQ-M , WC-F , WC-M , HX-M , HX-F	ENSGALG00000013569 , ENSGALG00000013573	ENSGALE00000145495 , ENSGALE00000145497 , ENSGALE00000145496 , ENSGALE00000145539 , ENSGALE00000145538
chr2	94629618	94647873	18255	8	1	0	1	1	ZJ-F
chr2	94714981	94734320	19339	9	1	0	1	1	WC-M
chr2	95093211	95101509	8298	5	0	1	1	1	CH-F
chr2	97312205	97338589	26384	5	0	10	1	1	QY-M , ZJ-M , CH-M , AK-M , WJ-M , SQ-M , HX-M , BY-M , WC-M , LS-M
chr2	99114973	99129366	14393	7	1	0	1	1	WC-F
chr2	100256481	100271648	15167	7	1	0	1	1	AK-F
chr2	101281374	101333272	51898	9	1	0	1	1	BY-M	ENSGALG00000008399 , ENSGALG00000022873 , ENSGALG00000014310	ENSGALE00000240729 , ENSGALE00000240730 , ENSGALE00000240722 , ENSGALE00000240721 , ENSGALE00000151531 , ENSGALE00000151534 , ENSGALE00000151532
chr2	104705392	104712042	6650	5	0	1	1	1	QY-M
chr2	105869428	105887525	18097	9	7	0	0.884244	0.214286	BY-F , SQ-F , WC-F , BY-M , HX-M , JH-M , HX-F
chr2	106517823	106529907	12084	6	1	0	1	1	QY-M	ENSGALG00000015093	ENSGALE00000159381 , ENSGALE00000159378
chr2	113236511	113253467	16956	8	0	2	1	0.166667	QY-M , WJ-M
chr2	113872148	113899070	26922	9	2	0	1	0.142857	BY-M , BY-F	ENSGALG00000021827 , ENSGALG00000015280	ENSGALE00000231967 , ENSGALE00000161207 , ENSGALE00000161206 , ENSGALE00000161238 , ENSGALE00000161241 , ENSGALE00000161239 , ENSGALE00000161237 , ENSGALE00000161240
chr2	117415134	117429986	14852	5	1	0	1	1	WJ-M	ENSGALG00000015479	ENSGALE00000163174 , ENSGALE00000163162
chr2	119973416	119984589	11173	6	1	0	1	1	JH-F
chr2	123258682	123266405	7723	5	1	0	1	1	WJ-M
chr2	124704345	124733989	29644	9	0	9	0.828002	0.805556	SQ-F , QY-F , AK-M , JH-F , WC-F , HX-M , JH-M , WC-M , HX-F	ENSGALG00000022799	ENSGALE00000239096 , ENSGALE00000239095 , ENSGALE00000239094 , ENSGALE00000239093 , ENSGALE00000239092 , ENSGALE00000239091 , ENSGALE00000239090 , ENSGALE00000239089 , ENSGALE00000239088 , ENSGALE00000239087
chr2	125237135	125249745	12610	7	1	0	1	1	AK-F
chr2	126438158	126451857	13699	8	1	0	1	1	SQ-F
chr2	126619806	126634483	14677	6	1	0	1	1	QY-F
chr2	130453299	130471785	18486	10	1	0	1	1	QY-F
chr2	131851563	131879215	27652	6	1	1	0.727697	0.2	LS-M , JH-F
chr2	136949177	136967935	18758	5	0	1	1	1	SQ-F	ENSGALG00000016083	ENSGALE00000238413 , ENSGALE00000169671
chr2	140079483	140091275	11792	5	1	0	1	1	LS-M
chr2	142847255	142861705	14450	8	1	0	1	1	WJ-F
chr2	147922354	147936835	14481	7	2	0	1	0.2	HX-M , HX-F
chr2	154705676	154734606	28930	8	2	0	0.271162	0.166667	QY-M , ZJ-F	ENSGALG00000000075	ENSGALE00000237782 , ENSGALE00000237783 , ENSGALE00000209391 , ENSGALE00000237784 , ENSGALE00000237785 , ENSGALE00000237776 , ENSGALE00000237786 , ENSGALE00000237788 , ENSGALE00000237777
chr3	1261518	1275064	13546	6	0	1	1	1	BY-F
chr3	2928803	2944640	15837	9	1	0	1	1	JH-F	ENSGALG00000008163 , ENSGALG00000008165	ENSGALE00000087732 , ENSGALE00000087712 , ENSGALE00000087734 , ENSGALE00000265419 , ENSGALE00000265408 , ENSGALE00000087789
chr3	3958804	3970165	11361	6	0	1	1	1	WC-F
chr3	5527283	5719264	191981	81	0	1	1	1	WC-M	ENSGALG00000008725 , ENSGALG00000008729 , ENSGALG00000008732	ENSGALE00000094371 , ENSGALE00000094377 , ENSGALE00000094373 , ENSGALE00000094386 , ENSGALE00000094392 , ENSGALE00000094380 , ENSGALE00000094384 , ENSGALE00000094391 , ENSGALE00000094449 , ENSGALE00000094451 , ENSGALE00000094448 , ENSGALE00000205646 , ENSGALE00000094450 , ENSGALE00000094447 , ENSGALE00000094494 , ENSGALE00000094496 , ENSGALE00000094497 , ENSGALE00000094495
chr3	6841419	6859326	17907	9	1	0	1	1	WJ-F	ENSGALG00000009107 , ENSGALG00000025540	ENSGALE00000275231
chr3	13793660	13803875	10215	6	0	2	1	0.25	WJ-F , WJ-M
chr3	33918497	33930375	11878	6	0	3	1	0.333333	HX-M , LS-M , SQ-M
chr3	34104086	34113483	9397	5	2	0	1	0.333333	SQ-F , HX-M
chr3	34358242	34372094	13852	8	0	1	1	1	QY-M
chr3	34515671	34536476	20805	7	0	1	1	1	LS-F
chr3	34636611	34647073	10462	6	0	1	1	1	WC-F
chr3	36514374	36524887	10513	6	0	1	1	1	WC-F	ENSGALG00000010733	ENSGALE00000247919 , ENSGALE00000116151 , ENSGALE00000247918 , ENSGALE00000116166 , ENSGALE00000116170 , ENSGALE00000116163
chr3	39269991	39291786	21795	5	0	1	1	1	WJ-F	ENSGALG00000014369	ENSGALE00000151946 , ENSGALE00000247402 , ENSGALE00000247397 , ENSGALE00000247398 , ENSGALE00000247401 , ENSGALE00000274752 , ENSGALE00000151947 , ENSGALE00000151944 , ENSGALE00000247403 , ENSGALE00000151945 , ENSGALE00000274683 , ENSGALE00000247405
chr3	48869380	48879767	10387	6	4	0	0.777484	0.333333	LS-F , LS-M , HX-F , ZJ-F
chr3	49362755	49371113	8358	5	0	1	1	1	HX-F
chr3	55327341	55355818	28477	12	0	2	0.90361	0.1	SQ-F , QY-M
chr3	57383292	57396817	13525	7	1	0	1	1	QY-F
chr3	67810093	67817772	7679	5	0	1	1	1	BY-M
chr3	72491068	72501001	9933	5	0	1	1	1	CH-F
chr3	75680981	75689293	8312	5	0	1	1	1	LS-F
chr3	85563059	85574366	11307	6	1	0	1	1	HX-M
chr3	89256693	89272021	15328	7	0	2	1	0.2	ZJ-M , CH-M
chr3	96439354	96462667	23313	10	0	1	1	1	LS-M	ENSGALG00000016385	ENSGALE00000173195 , ENSGALE00000173196 , ENSGALE00000241041 , ENSGALE00000241035 , ENSGALE00000241044 , ENSGALE00000241038 , ENSGALE00000173192 , ENSGALE00000173197
chr3	96512539	96524115	11576	5	0	1	1	1	SQ-F	ENSGALG00000016387	ENSGALE00000173222 , ENSGALE00000173228
chr3	104900974	104911714	10740	6	0	1	1	1	HX-M	ENSGALG00000016487	ENSGALE00000240415
chr3	105764767	105778688	13921	5	0	1	1	1	SQ-M
chr3	107796818	107819370	22552	9	0	21	0.894803	1	QY-M , ZJ-M , AK-M , AK-F , WC-F , SQ-M , JH-M , BY-M , ZJ-F , CH-F , SQ-F , BY-F , QY-F , CH-M , LS-F , JH-F , WJ-M , WC-M , WJ-F , LS-M , HX-F	ENSGALG00000016556	ENSGALE00000202685
chr4	5854264	5871701	17437	8	0	4	0.778431	0.263889	SQ-F , WC-F , SQ-M , LS-F	ENSGALG00000006839	ENSGALE00000073569 , ENSGALE00000073576
chr4	15988269	16005121	16852	9	1	0	1	1	JH-M	ENSGALG00000008512
chr4	19176954	19196600	19646	10	18	0	0.915312	0.901235	QY-M , ZJ-M , AK-M , AK-F , HX-M , JH-M , BY-M , CH-F , BY-F , SQ-F , QY-F , CH-M , LS-F , JH-F , WJ-M , WJ-F , LS-M , HX-F
chr4	22546203	22557858	11655	6	0	1	1	1	SQ-F	ENSGALG00000009405	ENSGALE00000101946 , ENSGALE00000101940 , ENSGALE00000101945
chr4	23086601	23096353	9752	5	0	1	1	1	LS-F	ENSGALG00000023453	ENSGALE00000254946
chr4	31763877	31790396	26519	10	0	1	1	1	AK-M	ENSGALG00000020233	ENSGALE00000207798 , ENSGALE00000207797
chr4	31794489	31836133	41644	17	0	1	1	1	AK-M	ENSGALG00000020232	ENSGALE00000207790 , ENSGALE00000207791 , ENSGALE00000207792 , ENSGALE00000207793 , ENSGALE00000207794 , ENSGALE00000207795 , ENSGALE00000207796
chr4	34407438	34415978	8540	5	1	0	1	1	JH-F	ENSGALG00000023360	ENSGALE00000252537
chr4	35249832	35265202	15370	8	3	0	1	0.2	CH-F , ZJ-M , ZJ-F	ENSGALG00000010130	ENSGALE00000109710 , ENSGALE00000109706 , ENSGALE00000109708
chr4	36231748	36240687	8939	5	1	0	1	1	QY-M	ENSGALG00000010363	ENSGALE00000207593 , ENSGALE00000112490 , ENSGALE00000112516 , ENSGALE00000112480 , ENSGALE00000112515 , ENSGALE00000112500 , ENSGALE00000112514
chr4	40700091	40709197	9106	5	0	1	1	1	SQ-F	ENSGALG00000010610	ENSGALE00000114808 , ENSGALE00000114809
chr4	40770558	40794481	23923	13	3	0	0.603059	0.097643	CH-F , ZJ-M , ZJ-F
chr4	40843084	40871522	28438	14	2	0	0.845951	0.071429	CH-F , ZJ-F	ENSGALG00000010628	ENSGALE00000115042 , ENSGALE00000115045 , ENSGALE00000115043 , ENSGALE00000115049 , ENSGALE00000115038 , ENSGALE00000115055 , ENSGALE00000115035 , ENSGALE00000115048 , ENSGALE00000115047 , ENSGALE00000115050 , ENSGALE00000115040 , ENSGALE00000115037 , ENSGALE00000115044 , ENSGALE00000115056 , ENSGALE00000115051 , ENSGALE00000115052 , ENSGALE00000115039 , ENSGALE00000115054 , ENSGALE00000115033 , …
chr4	41830690	41844911	14221	7	0	1	1	1	QY-M
chr4	44287263	44299709	12446	6	0	1	1	1	LS-M
chr4	49370878	49386441	15563	8	0	2	1	0.166667	WJ-F , WJ-M
chr4	52063829	52077869	14040	7	2	0	0.864326	0.166667	CH-F , CH-M	ENSGALG00000011623	ENSGALE00000126038
chr4	57955844	57963790	7946	5	0	1	1	1	WC-F
chr4	57975508	57998307	22799	10	1	0	1	1	WC-F
chr4	58567031	58578041	11010	6	0	1	1	1	HX-M	ENSGALG00000012044	ENSGALE00000246515
chr4	58935013	58945793	10780	6	1	0	1	1	AK-F
chr4	59356920	59370985	14065	7	0	1	1	1	LS-F	ENSGALG00000012086	ENSGALE00000246405 , ENSGALE00000246404 , ENSGALE00000246403 , ENSGALE00000130788 , ENSGALE00000246402 , ENSGALE00000246401 , ENSGALE00000246396 , ENSGALE00000246395 , ENSGALE00000246400 , ENSGALE00000130787 , ENSGALE00000246394 , ENSGALE00000130786
chr4	65047113	65062662	15549	7	0	1	1	1	JH-F	ENSGALG00000013655 , ENSGALG00000013661	ENSGALE00000146170 , ENSGALE00000245358
chr4	67973362	67988018	14656	7	0	1	1	1	JH-F
chr4	69824909	69834723	9814	5	2	0	1	0.333333	WC-F , QY-F
chr4	71632288	71642404	10116	6	0	1	1	1	AK-M
chr4	84249839	84268091	18252	8	0	18	0.984837	1	QY-M , ZJ-M , AK-M , AK-F , SQ-M , WC-F , HX-M , ZJ-F , BY-F , SQ-F , QY-F , CH-M , LS-F , WJ-M , WC-M , WJ-F , LS-M , HX-F
chr4	85727532	85742435	14903	8	4	0	0.696189	0.263889	CH-F , WC-F , QY-F , JH-F	ENSGALG00000015687
chr4	87135082	87145118	10036	6	1	0	1	1	LS-M
chr4	88929685	89092960	163275	15	9	1	0.845964	0.109877	QY-M , CH-F , SQ-F , QY-F , LS-F , WJ-M , WC-F , SQ-M , BY-M , LS-M	ENSGALG00000015816 , ENSGALG00000022939 , ENSGALG00000015900	ENSGALE00000167183 , ENSGALE00000144818 , ENSGALE00000242290 , ENSGALE00000242291 , ENSGALE00000242292 , ENSGALE00000167563 , ENSGALE00000167560 , ENSGALE00000167564
chr4	89602032	89618777	16745	7	0	2	1	0.25	AK-M , SQ-M	ENSGALG00000021810
chr4	89624359	89648936	24577	11	0	2	1	0.1	AK-M , SQ-M	ENSGALG00000021810	ENSGALE00000231887
chr4	91857015	91881637	24622	5	0	1	1	1	AK-F	ENSGALG00000015974 , ENSGALG00000025411	ENSGALE00000275102
chr5	2731982	2744704	12722	5	0	1	1	1	WC-M
chr5	2929161	2944128	14967	7	1	0	1	1	ZJ-M
chr5	3104188	3138583	34395	11	0	14	0.896911	1	ZJ-M , AK-M , AK-F , BY-M , JH-M , HX-M , ZJ-F , BY-F , CH-F , CH-M , JH-F , WJ-M , WJ-F , HX-F
chr5	4860250	4874833	14583	8	0	3	0.405388	0.161905	JH-M , LS-M , JH-F
chr5	11608943	11623577	14634	8	0	1	1	1	LS-M	ENSGALG00000006059	ENSGALE00000064692
chr5	12851117	12859474	8357	5	0	1	1	1	LS-M	ENSGALG00000006147 , ENSGALG00000006121	ENSGALE00000065451 , ENSGALE00000065452 , ENSGALE00000065455 , ENSGALE00000065449 , ENSGALE00000065441 , ENSGALE00000065433 , ENSGALE00000065438 , ENSGALE00000065422 , ENSGALE00000065417 , ENSGALE00000065424
chr5	13716372	13726445	10073	6	2	0	0.811296	0.25	AK-M , LS-M
chr5	16142862	16163964	21102	10	1	0	1	1	CH-F	ENSGALG00000020492 , ENSGALG00000006799	ENSGALE00000257304 , ENSGALE00000073136 , ENSGALE00000257095 , ENSGALE00000073106 , ENSGALE00000073128 , ENSGALE00000073119 , ENSGALE00000257127 , ENSGALE00000073122 , ENSGALE00000257129 , ENSGALE00000257139 , ENSGALE00000073131 , ENSGALE00000073121 , ENSGALE00000073110 , ENSGALE00000073127 , ENSGALE00000073134 , ENSGALE00000073139 , ENSGALE00000073135
chr5	16542767	16550664	7897	5	0	1	1	1	AK-M
chr5	19580788	19638829	58041	12	2	0	0.801178	0.1	AK-M , BY-M
chr5	19995164	20005883	10719	5	1	0	1	1	ZJ-M	ENSGALG00000011609
chr5	24128319	24146289	17970	5	0	1	1	1	WC-F	ENSGALG00000021815	ENSGALE00000231918 , ENSGALE00000231917
chr5	27781889	27788843	6954	5	0	1	1	1	QY-F	ENSGALG00000009018	ENSGALE00000097745 , ENSGALE00000097741 , ENSGALE00000097728 , ENSGALE00000097730 , ENSGALE00000097743 , ENSGALE00000097725 , ENSGALE00000097726 , ENSGALE00000210517
chr5	28143218	28157427	14209	6	0	1	1	1	QY-F	ENSGALG00000009185	ENSGALE00000099676 , ENSGALE00000099678 , ENSGALE00000099675
chr5	48341913	48356994	15081	7	0	1	1	1	SQ-F	ENSGALG00000010999	ENSGALE00000119170
chr5	51759854	51779107	19253	9	7	0	0.799385	0.261905	BY-F , AK-M , AK-F , WC-F , HX-M , BY-M , HX-F	ENSGALG00000023051
chr5	57174905	57194140	19235	11	1	0	1	1	ZJ-F
chr5	59251766	59269860	18094	8	0	2	1	0.166667	LS-M , LS-F
chr6	4421339	4436772	15433	7	1	0	1	1	BY-M
chr6	5024584	5032947	8363	5	0	1	1	1	WC-F
chr6	5669886	5686552	16666	8	0	1	1	1	SQ-F	ENSGALG00000002525	ENSGALE00000271978
chr6	6668928	6675722	6794	5	0	1	1	1	CH-M
chr6	7923314	7937921	14607	8	0	3	0.685956	0.216667	JH-M , SQ-M , JH-F	ENSGALG00000002845
chr6	8252485	8261571	9086	6	0	1	1	1	LS-F
chr6	11476973	11511183	34210	5	0	8	1	1	BY-F , CH-F , ZJ-M , AK-F , WJ-M , WC-M , JH-M , WJ-F		ENSGALE00000270513 , ENSGALE00000221050
chr6	16549974	16558292	8318	5	0	1	1	1	WC-F
chr6	17674862	17682911	8049	5	0	1	1	1	LS-F	ENSGALG00000005519	ENSGALE00000058450 , ENSGALE00000058446 , ENSGALE00000058459 , ENSGALE00000058449 , ENSGALE00000058444 , ENSGALE00000058454 , ENSGALE00000058440
chr6	25747761	25755274	7513	5	0	1	1	1	LS-M	ENSGALG00000008417	ENSGALE00000090877 , ENSGALE00000090881
chr6	26525035	26538528	13493	6	1	0	1	1	AK-M
chr6	35660970	35676802	15832	6	1	0	1	1	JH-F
chr7	16608	28494	11886	5	0	1	1	1	WC-M
chr7	1080910	1095416	14506	7	0	1	1	1	WJ-M	ENSGALG00000002632
chr7	3014333	3028264	13931	6	1	0	1	1	AK-M
chr7	3905500	3915782	10282	7	0	1	1	1	BY-F	ENSGALG00000023831
chr7	4541616	4553358	11742	6	0	3	1	0.333333	CH-F , ZJ-M , ZJ-F	ENSGALG00000003797 , ENSGALG00000003810	ENSGALE00000039258 , ENSGALE00000039256 , ENSGALE00000039260 , ENSGALE00000039426 , ENSGALE00000039425 , ENSGALE00000039427 , ENSGALE00000039429 , ENSGALE00000039428 , ENSGALE00000220630
chr7	9783125	9799632	16507	9	0	1	1	1	SQ-M
chr7	11976441	11984670	8229	5	2	0	1	0.333333	QY-M , QY-F
chr7	16612226	16628739	16513	8	0	1	1	1	WJ-F	ENSGALG00000009172	ENSGALE00000254667 , ENSGALE00000254668
chr7	17397867	17410628	12761	7	3	0	1	0.25	AK-M , WC-M , QY-F	ENSGALG00000023418 , ENSGALG00000009270	ENSGALE00000254208 , ENSGALE00000254209 , ENSGALE00000254205 , ENSGALE00000216073 , ENSGALE00000119778 , ENSGALE00000190059 , ENSGALE00000100386 , ENSGALE00000254206 , ENSGALE00000100385 , ENSGALE00000190329 , ENSGALE00000216074
chr7	17903107	17917331	14224	6	0	1	1	1	CH-F	ENSGALG00000009293	ENSGALE00000100591
chr7	26124674	26135580	10906	6	1	0	1	1	ZJ-M	ENSGALG00000011577
chr7	32136225	32153162	16937	9	0	1	1	1	LS-M	ENSGALG00000012223	ENSGALE00000132211 , ENSGALE00000132225 , ENSGALE00000247689 , ENSGALE00000213257 , ENSGALE00000132210 , ENSGALE00000247690 , ENSGALE00000132217 , ENSGALE00000132207 , ENSGALE00000132206 , ENSGALE00000247692 , ENSGALE00000247694 , ENSGALE00000247695 , ENSGALE00000132204 , ENSGALE00000247697 , ENSGALE00000132223 , ENSGALE00000213258 , ENSGALE00000132205 , ENSGALE00000132209 , ENSGALE00000132229 , …
chr7	33379637	33393428	13791	8	0	1	1	1	ZJ-M
chr7	33551335	33559940	8605	5	0	2	1	0.333333	WC-M , WC-F	ENSGALG00000012407	ENSGALE00000134276 , ENSGALE00000134283 , ENSGALE00000134334 , ENSGALE00000134356 , ENSGALE00000134361
chr8	2856733	2874557	17824	8	0	1	1	1	LS-M
chr8	6630405	6639992	9587	5	0	2	1	0.333333	LS-M , LS-F	ENSGALG00000004273	ENSGALE00000044388 , ENSGALE00000044384 , ENSGALE00000044386 , ENSGALE00000044391 , ENSGALE00000044393
chr8	13256323	13273560	17237	8	0	2	1	0.166667	LS-M , LS-F	ENSGALG00000005509	ENSGALE00000257345
chr8	17212598	17241473	28875	14	1	0	1	1	SQ-M	ENSGALG00000001863 , ENSGALG00000007613	ENSGALE00000017831 , ENSGALE00000007647
chr8	22217168	22226918	9750	5	1	0	1	1	WJ-F	ENSGALG00000010351	ENSGALE00000112370 , ENSGALE00000112363 , ENSGALE00000112354 , ENSGALE00000112362 , ENSGALE00000112358 , ENSGALE00000112364 , ENSGALE00000112360 , ENSGALE00000112359 , ENSGALE00000112366 , ENSGALE00000112352 , ENSGALE00000112357 , ENSGALE00000112367 , ENSGALE00000112365 , ENSGALE00000112355 , ENSGALE00000112368 , ENSGALE00000112353
chr8	24726137	24737917	11780	6	0	1	1	1	JH-M	ENSGALG00000010539
chr8	26654604	26674821	20217	10	0	1	1	1	LS-M	ENSGALG00000010857	ENSGALE00000117450 , ENSGALE00000117458
chr8	27462580	27487796	25216	10	0	1	1	1	SQ-M	ENSGALG00000018634 , ENSGALG00000010911 , ENSGALG00000011413	ENSGALE00000118148 , ENSGALE00000249025 , ENSGALE00000249026 , ENSGALE00000213702 , ENSGALE00000118154 , ENSGALE00000118157 , ENSGALE00000118163 , ENSGALE00000118139 , ENSGALE00000118160 , ENSGALE00000118138 , ENSGALE00000249006 , ENSGALE00000249008 , ENSGALE00000249011 , ENSGALE00000249013 , ENSGALE00000249015 , ENSGALE00000249001 , ENSGALE00000249003 , ENSGALE00000249004 , ENSGALE00000118147 , …
chr8	27562722	27579422	16700	9	0	9	0.897589	1	QY-M , SQ-F , AK-M , WJ-M , WC-F , WC-M , HX-M , BY-M , LS-M	ENSGALG00000021867	ENSGALE00000232158 , ENSGALE00000232159
chr9	4954258	4991647	37389	19	3	0	1	0.0625	JH-M , AK-M , JH-F
chr9	5765897	5780931	15034	8	1	0	1	1	JH-F	ENSGALG00000006385	ENSGALE00000068387 , ENSGALE00000068390 , ENSGALE00000068395 , ENSGALE00000068384 , ENSGALE00000068394 , ENSGALE00000068396 , ENSGALE00000068393 , ENSGALE00000068391
chr9	7465514	7474730	9216	6	0	1	1	1	SQ-F
chr9	7506164	7519708	13544	6	2	0	1	0.25	QY-M , QY-F	ENSGALG00000021028	ENSGALE00000220260 , ENSGALE00000220258 , ENSGALE00000220257
chr9	8237341	8249705	12364	6	0	1	1	1	SQ-F
chr9	19750362	19757329	6967	5	0	1	1	1	QY-M	ENSGALG00000023670
chr10	7181	197368	190187	51	2	11	0.711795	0.120051	QY-M , SQ-M , WC-F , BY-M , BY-F , SQ-F , QY-F , LS-F , WJ-M , WC-M , LS-M , WJ-F , HX-F	ENSGALG00000001269 , ENSGALG00000002574 , ENSGALG00000013318 , ENSGALG00000002566 , ENSGALG00000002560 , ENSGALG00000019735 , ENSGALG00000013975 , ENSGALG00000023977 , ENSGALG00000002547 , ENSGALG00000023976 , ENSGALG00000017999	ENSGALE00000267232 , ENSGALE00000227484 , ENSGALE00000227485 , ENSGALE00000227486 , ENSGALE00000227487 , ENSGALE00000227488 , ENSGALE00000227489 , ENSGALE00000011564 , ENSGALE00000227490 , ENSGALE00000011568 , ENSGALE00000011565 , ENSGALE00000025796 , ENSGALE00000011562 , ENSGALE00000267245 , ENSGALE00000267246 , ENSGALE00000267248 , ENSGALE00000267251 , ENSGALE00000267254 , ENSGALE00000267258 , …
chr10	8670652	8698421	27769	9	0	3	0.676527	0.152778	QY-M , QY-F , WC-F	ENSGALG00000014375	ENSGALE00000023805
chr10	13367816	13377120	9304	5	0	1	1	1	CH-M	ENSGALG00000006225	ENSGALE00000254116 , ENSGALE00000066697 , ENSGALE00000254109 , ENSGALE00000066707 , ENSGALE00000254106 , ENSGALE00000066710 , ENSGALE00000254101 , ENSGALE00000066719 , ENSGALE00000254097 , ENSGALE00000066683
chr10	13688457	13697864	9407	5	0	2	1	0.333333	LS-M , HX-F
chr10	22434984	22514681	79697	39	0	1	1	1	WC-M	ENSGALG00000008521 , ENSGALG00000008549 , ENSGALG00000008600	ENSGALE00000092228 , ENSGALE00000092221 , ENSGALE00000092231 , ENSGALE00000249055 , ENSGALE00000092541 , ENSGALE00000092530 , ENSGALE00000092531 , ENSGALE00000092533 , ENSGALE00000092537 , ENSGALE00000092540 , ENSGALE00000092532 , ENSGALE00000092538 , ENSGALE00000092534 , ENSGALE00000092535 , ENSGALE00000092528 , ENSGALE00000092542 , ENSGALE00000092536 , ENSGALE00000092529 , ENSGALE00000092539 , …
chr11	1141461	1155660	14199	7	0	1	1	1	WC-F	ENSGALG00000001965 , ENSGALG00000017470	ENSGALE00000018784 , ENSGALE00000018798 , ENSGALE00000018822 , ENSGALE00000265609 , ENSGALE00000017373 , ENSGALE00000265601 , ENSGALE00000184298 , ENSGALE00000184296 , ENSGALE00000184295 , ENSGALE00000265586 , ENSGALE00000006025 , ENSGALE00000006029 , ENSGALE00000265582
chr11	2616707	3246367	629660	67	1	11	0.83672	0.07197	BY-F , ZJ-M , QY-F , LS-F , WJ-M , WC-F , HX-M , BY-M , WC-M , LS-M , HX-F , ZJ-F	ENSGALG00000021325 , ENSGALG00000021324 , ENSGALG00000003330 , ENSGALG00000003374	ENSGALE00000224859 , ENSGALE00000224872 , ENSGALE00000224862 , ENSGALE00000262895 , ENSGALE00000224871 , ENSGALE00000224869 , ENSGALE00000224866 , ENSGALE00000262907 , ENSGALE00000262904 , ENSGALE00000262902 , ENSGALE00000262894 , ENSGALE00000262900 , ENSGALE00000262898 , ENSGALE00000224855 , ENSGALE00000224854 , ENSGALE00000127622 , ENSGALE00000262876 , ENSGALE00000033763 , ENSGALE00000033766 , …
chr11	5320403	5335564	15161	8	0	2	0.665941	0.166667	SQ-F , SQ-M	ENSGALG00000017903	ENSGALE00000185446
chr11	7273850	7279670	5820	5	1	0	1	1	ZJ-F	ENSGALG00000003891
chr11	10157848	10166200	8352	5	1	0	1	1	HX-F
chr11	10598864	10611547	12683	7	0	1	1	1	BY-M	ENSGALG00000004704	ENSGALE00000259976 , ENSGALE00000049435 , ENSGALE00000049443 , ENSGALE00000049438 , ENSGALE00000049441 , ENSGALE00000049437 , ENSGALE00000259974
chr11	12185760	12196372	10612	5	1	0	1	1	QY-M	ENSGALG00000005211	ENSGALE00000055260 , ENSGALE00000055268 , ENSGALE00000055263 , ENSGALE00000055270 , ENSGALE00000055282 , ENSGALE00000055256 , ENSGALE00000055265 , ENSGALE00000055279 , ENSGALE00000055278 , ENSGALE00000055273 , ENSGALE00000055259 , ENSGALE00000055272 , ENSGALE00000055276 , ENSGALE00000055284 , ENSGALE00000258494
chr11	17335799	17349846	14047	9	1	0	1	1	ZJ-M	ENSGALG00000012012	ENSGALE00000129852
chr11	18435236	18444221	8985	6	2	0	0.794903	0.2	SQ-F , SQ-M
chr12	1110289	1144641	34352	12	0	11	0.873492	0.376623	CH-F , ZJ-M , QY-F , CH-M , AK-M , AK-F , WJ-M , HX-M , JH-M , WJ-F , ZJ-F	ENSGALG00000001945 , ENSGALG00000022661	ENSGALE00000018570 , ENSGALE00000018569 , ENSGALE00000018564 , ENSGALE00000018568 , ENSGALE00000018574 , ENSGALE00000018575 , ENSGALE00000018566 , ENSGALE00000018565 , ENSGALE00000018572 , ENSGALE00000018567 , ENSGALE00000018571 , ENSGALE00000018573 , ENSGALE00000225213 , ENSGALE00000236495 , ENSGALE00000236494
chr12	2140130	2160583	20453	10	10	0	0.72912	0.822222	SQ-F , CH-M , LS-F , WJ-M , SQ-M , WC-F , HX-M , WJ-F , LS-M , HX-F	ENSGALG00000002423 , ENSGALG00000022657 , ENSGALG00000002436	ENSGALE00000024018 , ENSGALE00000024014 , ENSGALE00000024021 , ENSGALE00000024016 , ENSGALE00000024020 , ENSGALE00000024022 , ENSGALE00000024013 , ENSGALE00000236470 , ENSGALE00000236469 , ENSGALE00000236471 , ENSGALE00000184316 , ENSGALE00000100568
chr12	12843888	12852982	9094	5	0	1	1	1	LS-F
chr13	507145	582115	74970	10	2	0	0.469528	0.125	QY-F , CH-M	ENSGALG00000024403 , ENSGALG00000013364 , ENSGALG00000001009 , ENSGALG00000024402	ENSGALE00000272992 , ENSGALE00000272993 , ENSGALE00000188468 , ENSGALE00000143936 , ENSGALE00000186605 , ENSGALE00000272989 , ENSGALE00000008708
chr13	703857	729436	25579	11	3	1	0.369479	0.164352	BY-F , SQ-F , QY-M , ZJ-M	ENSGALG00000024401	ENSGALE00000272971 , ENSGALE00000272972 , ENSGALE00000272973 , ENSGALE00000272974 , ENSGALE00000272975 , ENSGALE00000272976
chr13	738366	787168	48802	18	1	12	0.464071	0.104368	SQ-F , ZJ-M , QY-F , CH-M , AK-M , AK-F , JH-F , WJ-M , WC-F , WC-M , ZJ-F	ENSGALG00000024400	ENSGALE00000272965 , ENSGALE00000272967 , ENSGALE00000272964 , ENSGALE00000272970 , ENSGALE00000272968 , ENSGALE00000272957 , ENSGALE00000272955 , ENSGALE00000272951 , ENSGALE00000272958 , ENSGALE00000272959 , ENSGALE00000272952 , ENSGALE00000006088 , ENSGALE00000272960 , ENSGALE00000272961
chr13	1596387	1607070	10683	7	1	0	1	1	WC-M	ENSGALG00000021472 , ENSGALG00000002634	ENSGALE00000272779 , ENSGALE00000272737
chr13	3970499	3986911	16412	8	1	0	1	1	LS-F
chr13	5868976	5876737	7761	5	0	1	1	1	SQ-F
chr13	6888448	6901355	12907	6	0	1	1	1	WJ-M
chr13	8096692	8107568	10876	6	1	0	1	1	WC-F
chr13	15750417	15773500	23083	7	16	0	0.85486	1	QY-M , ZJ-M , AK-M , AK-F , SQ-M , HX-M , ZJ-F , SQ-F , CH-F , QY-F , CH-M , LS-F , WJ-M , LS-M , WJ-F , HX-F
chr14	8474536	8487161	12625	6	1	0	1	1	HX-M
chr15	2257470	2376525	119055	54	1	0	1	1	SQ-F	ENSGALG00000021515	ENSGALE00000228268 , ENSGALE00000228267
chr15	9633087	9645233	12146	6	6	0	0.875854	0.733333	LS-F , AK-M , BY-M , AK-F , JH-F , WJ-M	ENSGALG00000020989 , ENSGALG00000007236	ENSGALE00000077777 , ENSGALE00000077776 , ENSGALE00000077778 , ENSGALE00000077783 , ENSGALE00000077779
chr16	73	429425	429352	150	31	3	0.37528	0.044925	AK-M , SQ-M , WC-F , BY-M , SQ-F , CH-F , BY-F , JH-F , WJ-M , HX-F , QY-M , ZJ-M , AK-F , HX-M , JH-M , ZJ-F , QY-F , CH-M , LS-F , WC-M , WJ-F , LS-M	ENSGALG00000012494 , ENSGALG00000019830 , ENSGALG00000024374 , ENSGALG00000019831 , ENSGALG00000000182 , ENSGALG00000010153 , ENSGALG00000024373 , ENSGALG00000024372 , ENSGALG00000000181 , ENSGALG00000024371 , ENSGALG00000019832 , ENSGALG00000000178 , ENSGALG00000000166 , ENSGALG00000000162 , ENSGALG00000000158 , ENSGALG00000008022 , ENSGALG00000000141 , ENSGALG00000000156 , ENSGALG00000000136 , …	ENSGALE00000186805 , ENSGALE00000135202 , ENSGALE00000135203 , ENSGALE00000135389 , ENSGALE00000202238 , ENSGALE00000202237 , ENSGALE00000272556 , ENSGALE00000202239 , ENSGALE00000186802 , ENSGALE00000186801 , ENSGALE00000001083 , ENSGALE00000001082 , ENSGALE00000001084 , ENSGALE00000001080 , ENSGALE00000001086 , ENSGALE00000001079 , ENSGALE00000001081 , ENSGALE00000202242 , ENSGALE00000202241 , …
chr17	6263870	6271640	7770	5	0	1	1	1	SQ-F	ENSGALG00000004152 , ENSGALG00000004142	ENSGALE00000043139 , ENSGALE00000043144 , ENSGALE00000043145 , ENSGALE00000043142 , ENSGALE00000043137 , ENSGALE00000043027 , ENSGALE00000043038 , ENSGALE00000043018 , ENSGALE00000043045 , ENSGALE00000043017 , ENSGALE00000043029 , ENSGALE00000043044
chr17	11074712	11180038	105326	43	0	6	0.717125	0.027677	BY-F , WC-F , ZJ-M , HX-M , BY-M , HX-F	ENSGALG00000000906 , ENSGALG00000000864 , ENSGALG00000000853 , ENSGALG00000000847	ENSGALE00000007602 , ENSGALE00000007623 , ENSGALE00000007619 , ENSGALE00000007624 , ENSGALE00000007618 , ENSGALE00000007604 , ENSGALE00000007607 , ENSGALE00000007603 , ENSGALE00000229468 , ENSGALE00000007275 , ENSGALE00000007277 , ENSGALE00000007269 , ENSGALE00000007276 , ENSGALE00000007274 , ENSGALE00000007271 , ENSGALE00000007270 , ENSGALE00000007184 , ENSGALE00000007182 , ENSGALE00000007176 , …
chr18	442560	595162	152602	53	4	0	0.589644	0.061467	HX-M , AK-M , AK-F , HX-F	ENSGALG00000023832 , ENSGALG00000023800 , ENSGALG00000000965 , ENSGALG00000023705	ENSGALE00000263619 , ENSGALE00000263331 , ENSGALE00000263620 , ENSGALE00000263630 , ENSGALE00000263345 , ENSGALE00000263663 , ENSGALE00000263680 , ENSGALE00000229966 , ENSGALE00000008132 , ENSGALE00000008096 , ENSGALE00000008253 , ENSGALE00000263761 , ENSGALE00000263367 , ENSGALE00000263763 , ENSGALE00000008236 , ENSGALE00000263784 , ENSGALE00000008259 , ENSGALE00000263799 , ENSGALE00000230009 , …
chr18	1812187	1861324	49137	5	1	0	1	1	WJ-M	ENSGALG00000023631	ENSGALE00000259378 , ENSGALE00000259376
chr19	3093038	3106750	13712	6	0	1	1	1	JH-M	ENSGALG00000001410	ENSGALE00000012918 , ENSGALE00000012910 , ENSGALE00000230806
chr19	9845237	9935059	89822	39	0	3	0.701487	0.027027	HX-M , WC-M , ZJ-M	ENSGALG00000006034 , ENSGALG00000006048 , ENSGALG00000023480 , ENSGALG00000006064 , ENSGALG00000023477 , ENSGALG00000006069 , ENSGALG00000024472	ENSGALE00000064357 , ENSGALE00000064361 , ENSGALE00000064374 , ENSGALE00000064351 , ENSGALE00000064370 , ENSGALE00000064363 , ENSGALE00000064375 , ENSGALE00000064341 , ENSGALE00000064371 , ENSGALE00000064342 , ENSGALE00000064372 , ENSGALE00000226899 , ENSGALE00000064536 , ENSGALE00000064535 , ENSGALE00000064533 , ENSGALE00000255527 , ENSGALE00000255526 , ENSGALE00000255521 , ENSGALE00000255515 , …
chr20	3931302	4034035	102733	40	0	1	1	1	WC-F
chr20	7987435	7997818	10383	5	0	1	1	1	QY-F
chr20	10718139	10844289	126150	52	4	0	1	0.020833	JH-M , WJ-F , JH-F , WJ-M	ENSGALG00000023528 , ENSGALG00000007425 , ENSGALG00000023526 , ENSGALG00000023525 , ENSGALG00000020929 , ENSGALG00000007439 , ENSGALG00000007442 , ENSGALG00000007447	ENSGALE00000257034 , ENSGALE00000257040 , ENSGALE00000257043 , ENSGALE00000257044 , ENSGALE00000079635 , ENSGALE00000257032 , ENSGALE00000257026 , ENSGALE00000257028 , ENSGALE00000257022 , ENSGALE00000257023 , ENSGALE00000218575 , ENSGALE00000218574 , ENSGALE00000257020 , ENSGALE00000079787 , ENSGALE00000079786 , ENSGALE00000079789 , ENSGALE00000079788 , ENSGALE00000079785 , ENSGALE00000256990 , …
chr20	11263937	11435137	171200	78	4	0	1	0.013514	JH-M , WJ-F , JH-F , WJ-M
chr21	756	123377	122621	49	0	1	1	1	WC-M	ENSGALG00000000420 , ENSGALG00000000426 , ENSGALG00000000449	ENSGALE00000003118 , ENSGALE00000003117 , ENSGALE00000003146 , ENSGALE00000003142 , ENSGALE00000003143 , ENSGALE00000003145 , ENSGALE00000003141 , ENSGALE00000003140 , ENSGALE00000003147 , ENSGALE00000003148 , ENSGALE00000003144 , ENSGALE00000231780 , ENSGALE00000003299 , ENSGALE00000003275 , ENSGALE00000003276 , ENSGALE00000003282 , ENSGALE00000003301 , ENSGALE00000003287 , ENSGALE00000003277 , …
chr21	5042621	5060749	18128	6	1	0	1	1	QY-F	ENSGALG00000004097 , ENSGALG00000013642	ENSGALE00000146084 , ENSGALE00000146082 , ENSGALE00000260482
chr21	6937259	6956718	19459	8	0	1	1	1	WC-M	ENSGALG00000010072	ENSGALE00000108950 , ENSGALE00000108951 , ENSGALE00000257327 , ENSGALE00000257326 , ENSGALE00000257324
chr23	5943950	5959715	15765	7	11	0	0.954909	1	CH-F , QY-M , CH-M , AK-M , WJ-M , SQ-M , HX-M , BY-M , WJ-F , HX-F , ZJ-F	ENSGALG00000004231	ENSGALE00000267489 , ENSGALE00000267490 , ENSGALE00000267491 , ENSGALE00000043847 , ENSGALE00000267494 , ENSGALE00000229331 , ENSGALE00000044004 , ENSGALE00000044006 , ENSGALE00000044003 , ENSGALE00000267501 , ENSGALE00000229333 , ENSGALE00000044007
chr23	5964256	6035509	71253	34	0	1	1	1	WC-M	ENSGALG00000004249 , ENSGALG00000004268 , ENSGALG00000004282	ENSGALE00000267487 , ENSGALE00000044143 , ENSGALE00000044133 , ENSGALE00000044144 , ENSGALE00000044127 , ENSGALE00000044139 , ENSGALE00000044137 , ENSGALE00000044136 , ENSGALE00000044131 , ENSGALE00000044130 , ENSGALE00000044134 , ENSGALE00000267466 , ENSGALE00000044135 , ENSGALE00000044138 , ENSGALE00000044141 , ENSGALE00000044128 , ENSGALE00000044325 , ENSGALE00000044320 , ENSGALE00000044334 , …
chr24	2786886	2799553	12667	5	0	1	1	1	LS-M
chr25	1254	2026591	2025337	573	6	1	0.716972	0.10254	SQ-F , CH-F , AK-M , AK-F , WC-M , BY-M , ZJ-F	ENSGALG00000009011 , ENSGALG00000013464 , ENSGALG00000013457 , ENSGALG00000013899 , ENSGALG00000014022 , ENSGALG00000024199 , ENSGALG00000014016 , ENSGALG00000025162 , ENSGALG00000000443 , ENSGALG00000024195 , ENSGALG00000024193 , ENSGALG00000013348 , ENSGALG00000013350 , ENSGALG00000024183 , ENSGALG00000013352 , ENSGALG00000024177 , ENSGALG00000024176 , ENSGALG00000013261 , ENSGALG00000019019 , …	ENSGALE00000097668 , ENSGALE00000097671 , ENSGALE00000097666 , ENSGALE00000097676 , ENSGALE00000097667 , ENSGALE00000097669 , ENSGALE00000097675 , ENSGALE00000097672 , ENSGALE00000097678 , ENSGALE00000097665 , ENSGALE00000097670 , ENSGALE00000186491 , ENSGALE00000270565 , ENSGALE00000144694 , ENSGALE00000270562 , ENSGALE00000270602 , ENSGALE00000144702 , ENSGALE00000144698 , ENSGALE00000144697 , …
chr26	5165	47503	42338	16	0	1	1	1	WC-M	ENSGALG00000024286 , ENSGALG00000019751 , ENSGALG00000000954 , ENSGALG00000000953	ENSGALE00000271135 , ENSGALE00000271123 , ENSGALE00000271122 , ENSGALE00000271121 , ENSGALE00000197982 , ENSGALE00000271133 , ENSGALE00000271131 , ENSGALE00000271130 , ENSGALE00000271128 , ENSGALE00000271127 , ENSGALE00000271117 , ENSGALE00000271115 , ENSGALE00000271091 , ENSGALE00000271114 , ENSGALE00000271095 , ENSGALE00000271094 , ENSGALE00000271090 , ENSGALE00000271112 , ENSGALE00000271089 , …
chr26	951918	961275	9357	5	1	0	1	1	SQ-F	ENSGALG00000000217 , ENSGALG00000000172	ENSGALE00000001371 , ENSGALE00000001401 , ENSGALE00000001403 , ENSGALE00000001402 , ENSGALE00000001391 , ENSGALE00000001376 , ENSGALE00000001388 , ENSGALE00000001399 , ENSGALE00000001408 , ENSGALE00000001365 , ENSGALE00000001353 , ENSGALE00000269466 , ENSGALE00000201843
chr26	4893091	4908447	15356	9	0	3	0.92173	0.166667	JH-M , SQ-M , WC-F	ENSGALG00000003519 , ENSGALG00000023760 , ENSGALG00000023754	ENSGALE00000262634 , ENSGALE00000262608 , ENSGALE00000262635 , ENSGALE00000035697 , ENSGALE00000035701 , ENSGALE00000262564 , ENSGALE00000035699 , ENSGALE00000035719 , ENSGALE00000262585 , ENSGALE00000262591 , ENSGALE00000262595 , ENSGALE00000035723 , ENSGALE00000262604 , ENSGALE00000035718 , ENSGALE00000262607 , ENSGALE00000035725 , ENSGALE00000262511 , ENSGALE00000262513 , ENSGALE00000262517 , …
chr27	4480	22773	18293	8	0	2	1	0.166667	WC-M , WC-F	ENSGALG00000000149 , ENSGALG00000000155	ENSGALE00000000897 , ENSGALE00000000928
chr27	28980	42137	13157	5	2	0	1	0.333333	CH-F , QY-F	ENSGALG00000000187	ENSGALE00000270632 , ENSGALE00000270633 , ENSGALE00000001136 , ENSGALE00000001134 , ENSGALE00000001133 , ENSGALE00000001129 , ENSGALE00000001138 , ENSGALE00000001128 , ENSGALE00000001135 , ENSGALE00000001124 , ENSGALE00000001132 , ENSGALE00000001123
chr27	182014	353085	171071	26	6	0	0.619629	0.064563	BY-F , ZJ-M , LS-F , WJ-F , LS-M , WJ-M	ENSGALG00000024255 , ENSGALG00000024252 , ENSGALG00000024251 , ENSGALG00000024250 , ENSGALG00000018528 , ENSGALG00000005756 , ENSGALG00000024249 , ENSGALG00000014588 , ENSGALG00000024448 , ENSGALG00000011411 , ENSGALG00000013327	ENSGALE00000270582 , ENSGALE00000270580 , ENSGALE00000270579 , ENSGALE00000270578 , ENSGALE00000187446 , ENSGALE00000270576 , ENSGALE00000270577 , ENSGALE00000187027 , ENSGALE00000061193 , ENSGALE00000187691 , ENSGALE00000039582 , ENSGALE00000190438 , ENSGALE00000153718 , ENSGALE00000190431 , ENSGALE00000273382 , ENSGALE00000273383 , ENSGALE00000273384 , ENSGALE00000273385 , ENSGALE00000273386 , …
chr27	511117	577337	66220	12	1	0	1	1	WJ-M	ENSGALG00000024236 , ENSGALG00000024235 , ENSGALG00000024234 , ENSGALG00000024233 , ENSGALG00000024231 , ENSGALG00000024230 , ENSGALG00000024229	ENSGALE00000270522 , ENSGALE00000270514 , ENSGALE00000270510 , ENSGALE00000270508 , ENSGALE00000270511 , ENSGALE00000190889 , ENSGALE00000103254 , ENSGALE00000270498
chr27	590898	707230	116332	7	0	1	1	1	WC-M	ENSGALG00000024227 , ENSGALG00000024226 , ENSGALG00000024225 , ENSGALG00000024223 , ENSGALG00000024222 , ENSGALG00000024221 , ENSGALG00000024220 , ENSGALG00000024219 , ENSGALG00000024218 , ENSGALG00000024216 , ENSGALG00000024215	ENSGALE00000270482 , ENSGALE00000143724 , ENSGALE00000270470 , ENSGALE00000270464 , ENSGALE00000270460 , ENSGALE00000084328 , ENSGALE00000189510 , ENSGALE00000270451 , ENSGALE00000270446 , ENSGALE00000270443 , ENSGALE00000270439
chr27	1607367	1629996	22629	11	2	0	1	0.111111	HX-M , HX-F	ENSGALG00000000349 , ENSGALG00000000363	ENSGALE00000002519 , ENSGALE00000002522 , ENSGALE00000002521 , ENSGALE00000002518 , ENSGALE00000002514 , ENSGALE00000002515 , ENSGALE00000002517 , ENSGALE00000002523 , ENSGALE00000002513 , ENSGALE00000002520 , ENSGALE00000002512 , ENSGALE00000002516 , ENSGALE00000268689 , ENSGALE00000268694 , ENSGALE00000002689 , ENSGALE00000002695 , ENSGALE00000002686 , ENSGALE00000002691 , ENSGALE00000002690 , …
chr27	4125095	4156647	31552	17	2	0	1	0.066667	HX-M , HX-F	ENSGALG00000003882 , ENSGALG00000023864 , ENSGALG00000003859	ENSGALE00000040352 , ENSGALE00000040356 , ENSGALE00000040358 , ENSGALE00000040357 , ENSGALE00000040359 , ENSGALE00000040353 , ENSGALE00000040347 , ENSGALE00000040360 , ENSGALE00000040351 , ENSGALE00000264709 , ENSGALE00000264643 , ENSGALE00000264711 , ENSGALE00000264635 , ENSGALE00000040113 , ENSGALE00000040111
