# Supplementary material for: Copy number variants in locally raised Chinese chicken genomes determined using array comparative genomic hybridization
Source: BMC Genomics. 2013 Apr 17;14:262. doi: 10.1186/1471-2164-14-262 (PMC3637819; doi:10.1186/1471-2164-14-262)
Supplement: Additional file 4 — The distribution of exon, intron and intergenic regions in chicken genome (GGA1-28 and GGA32). [file 1471-2164-14-262-S4.xlsx]

## Sheet: Sheet1
Chromosome name	Chromosome Length (bp)	intergenic(bp)	Exon(bp)	Intron(bp)
1	200994015	127540845	4284340	69168830
2	154873767	99461187	2847468	52565112
3	113657789	70647698	2609459	40400632
4	94230402	60919798	2236152	31074452
5	62238931	33791311	1941386	26506234
6	37400442	20908605	1048743	15443094
7	38384769	20865071	1195750	16323948
8	30671729	16670301	1052301	12949127
9	25554352	15230640	881336	9442376
10	22556432	11746183	915327	9894922
11	21928095	14341655	709468	6876972
12	20536687	10853892	702091	8980704
13	18911934	10963681	646438	7301815
14	15819469	7917505	816578	7085386
15	12968165	5565808	768127	6634230
16	432983	246115	57643	129225
17	11182526	4986169	594446	5601911
18	10925261	5469474	641377	4814410
19	9939723	3625145	651841	5662737
20	13986235	8073673	685202	5227360
21	6959642	3064730	493768	3401144
22	3936574	2478162	209344	1249068
23	6042217	3704060	376488	1961669
24	6400109	3121975	340488	2937646
25	2031799	1341460	178853	511486
26	5102438	2295795	461537	2345106
27	4841970	2612403	362216	1867351
28	4512026	2089962	375655	2046409
32	1028	-	-	-
Total	957021509	570533303	28083822	358403356
