# Supplementary material for: Copy number variants in locally raised Chinese chicken genomes determined using array comparative genomic hybridization
Source: BMC Genomics. 2013 Apr 17;14:262. doi: 10.1186/1471-2164-14-262 (PMC3637819; doi:10.1186/1471-2164-14-262)
Supplement: Additional file 5 — Biological processes enriched in CNVRs. Additional file 5–1 Clustering of CNVRs with an Ensembl ID as identified using the DAVID Functional Annotation tool. Additional file 5–2 Classification of gene functions for all Ensembl ID genes from Additional file 5–1 annotated by DAVID. Additional file 5–3 Classification of gene functions for the LS, QY, SQ, and WC breeds. Additional file 5–4 Classification of gene functions for the locally raised Chinese chicken breeds other than LS, QY, SQ, and WC. [file 1471-2164-14-262-S5.xls]

## Sheet: Additional file 5-1
ENSEMBL_GENE_ID	Name	Species
ENSGALG00000016685	acetylserotonin O-methyltransferase	Gallus gallus
ENSGALG00000013464	acidic (leucine-rich) nuclear phosphoprotein 32 family, member E	Gallus gallus
ENSGALG00000010628	acyl-CoA synthetase long-chain family member 1	Gallus gallus
ENSGALG00000013189	acyltransferase like 2	Gallus gallus
ENSGALG00000011623	ADAM metallopeptidase with thrombospondin type 1 motif, 3	Gallus gallus
ENSGALG00000006799	adaptor-related protein complex 2, alpha 2 subunit	Gallus gallus
ENSGALG00000021475	adenosine deaminase, RNA-specific	Gallus gallus
ENSGALG00000015974	adrenergic, alpha-1D-, receptor	Gallus gallus
ENSGALG00000001965	alanyl-tRNA synthetase	Gallus gallus
ENSGALG00000005430	ALS2 C-terminal like	Gallus gallus
ENSGALG00000015770	amyloid beta (A4) precursor protein	Gallus gallus
ENSGALG00000005211	amyloid beta precursor protein binding protein 1	Gallus gallus
ENSGALG00000011609	ankyrin repeat and BTB (POZ) domain containing 2	Gallus gallus
ENSGALG00000000751	aryl hydrocarbon receptor nuclear translocator	Gallus gallus
ENSGALG00000014638	ash1 (absent, small, or homeotic)-like (Drosophila)	Gallus gallus
ENSGALG00000013573	asparagine-linked glycosylation 2 homolog (S. cerevisiae, alpha-1,3-mannosyltransferase)	Gallus gallus
ENSGALG00000002702	ATPase, class I, type 8B, member 2	Gallus gallus
ENSGALG00000000158	B locus M alpha chain 1	Gallus gallus
ENSGALG00000000166	B locus M beta chain 2	Gallus gallus
ENSGALG00000024136	beta-keratin	Gallus gallus
ENSGALG00000012824	biphenyl hydrolase-like (serine hydrolase; breast epithelial mucin-associated antigen)	Gallus gallus
ENSGALG00000013177	branched chain aminotransferase 1, cytosolic	Gallus gallus
ENSGALG00000002632	calcitonin receptor-like	Gallus gallus
ENSGALG00000012947	caprin family member 2	Gallus gallus
ENSGALG00000002845	catenin (cadherin-associated protein), alpha 3	Gallus gallus
ENSGALG00000000775	cathepsin S	Gallus gallus
ENSGALG00000011682	CCR4-NOT transcription complex, subunit 4	Gallus gallus
ENSGALG00000015816	CD8a molecule	Gallus gallus
ENSGALG00000014632	CDC-like kinase 2	Gallus gallus
ENSGALG00000010733	centrosomal protein 170kDa	Gallus gallus
ENSGALG00000002566	chick olfactory receptor 7	Gallus gallus
ENSGALG00000009293	chimerin (chimaerin) 1; similar to HAT-2; similar to chimerin (chimaerin) 1	Gallus gallus
ENSGALG00000023760	chitinase, acidic	Gallus gallus
ENSGALG00000003519	chitinase, acidic	Gallus gallus
ENSGALG00000013547	chromosome 1 open reading frame 43	Gallus gallus
ENSGALG00000000576	chromosome 1 open reading frame 66	Gallus gallus
ENSGALG00000008417	chromosome 10 open reading frame 80	Gallus gallus
ENSGALG00000017219	chromosome 11 open reading frame 54	Gallus gallus
ENSGALG00000016487	chromosome 2 open reading frame 43; hypothetical protein LOC769571	Gallus gallus
ENSGALG00000007425	chromosome 20 open reading frame 174	Gallus gallus
ENSGALG00000023526	chromosome 20 open reading frame 174	Gallus gallus
ENSGALG00000008725	chromosome 20 open reading frame 23	Gallus gallus
ENSGALG00000004152	chromosome 9 open reading frame 78	Gallus gallus
ENSGALG00000000920	cingulin	Gallus gallus
ENSGALG00000012012	c-Maf-inducing protein	Gallus gallus
ENSGALG00000009153	coatomer protein complex, subunit alpha	Gallus gallus
ENSGALG00000011577	contactin associated protein-like 5	Gallus gallus
ENSGALG00000011613	copine IV	Gallus gallus
ENSGALG00000015240	coproporphyrinogen oxidase	Gallus gallus
ENSGALG00000001131	C-type lectin domain family 2, member B	Gallus gallus
ENSGALG00000010072	DDI1, DNA-damage inducible 1, homolog 2 (S. cerevisiae)	Gallus gallus
ENSGALG00000019796	death associated protein 3	Gallus gallus
ENSGALG00000006839	diaphanous homolog 1 (Drosophila)	Gallus gallus
ENSGALG00000016937	diaphanous homolog 3 (Drosophila)	Gallus gallus
ENSGALG00000010999	Dicer1, Dcr-1 homolog (Drosophila)	Gallus gallus
ENSGALG00000005509	dihydropyrimidine dehydrogenase	Gallus gallus
ENSGALG00000010857	disabled homolog 1 (Drosophila)	Gallus gallus
ENSGALG00000016281	dystrophin	Gallus gallus
ENSGALG00000014369	EDAR-associated death domain	Gallus gallus
ENSGALG00000013661	EF-hand domain family, member A2	Gallus gallus
ENSGALG00000006225	elongation factor Tu GTP binding domain containing 1	Gallus gallus
ENSGALG00000023528	endothelin 3	Gallus gallus
ENSGALG00000000669	Ets2 repressor factor	Gallus gallus
ENSGALG00000006048	family with sequence similarity 64, member A	Gallus gallus
ENSGALG00000000864	F-box and WD repeat domain containing 2	Gallus gallus
ENSGALG00000023480	F-box protein 39	Gallus gallus
ENSGALG00000017242	frizzled homolog 4 (Drosophila)	Gallus gallus
ENSGALG00000008165	G protein-coupled receptor 75	Gallus gallus
ENSGALG00000000789	GA binding protein transcription factor, beta subunit 2	Gallus gallus
ENSGALG00000012843	GDP-mannose 4,6-dehydratase	Gallus gallus
ENSGALG00000008512	glutamate receptor, ionotrophic, AMPA 3	Gallus gallus
ENSGALG00000009405	glutamate receptor, ionotropic, AMPA 2	Gallus gallus
ENSGALG00000019382	glutamate receptor, metabotropic 8	Gallus gallus
ENSGALG00000013265	glycogen synthase 2 (liver)	Gallus gallus
ENSGALG00000016900	glypican 6	Gallus gallus
ENSGALG00000014640	golgi phosphoprotein 3-like	Gallus gallus
ENSGALG00000004249	grainyhead-like 3 (Drosophila)	Gallus gallus
ENSGALG00000000847	GTPase activating Rap/RanGAP domain-like 3	Gallus gallus
ENSGALG00000000122	guanine nucleotide binding protein (G protein), beta polypeptide 2-like 1	Gallus gallus
ENSGALG00000010363	hect domain and RLD 3	Gallus gallus
ENSGALG00000000115	Hep21 protein	Gallus gallus
ENSGALG00000002634	histone deacetylase 3	Gallus gallus
ENSGALG00000002614	HLA-G histocompatibility antigen, class I, G	Gallus gallus
ENSGALG00000009270	homeobox D10; homeobox D8	Gallus gallus
ENSGALG00000014653	HORMA domain containing 1	Gallus gallus
ENSGALG00000013234	hyaluronan and proteoglycan link protein 2	Gallus gallus
ENSGALG00000024341	hypothetical LOC417079; C-type lectin domain family 2, member B	Gallus gallus
ENSGALG00000016539	hypothetical LOC418592; hypothetical gene supported by CR406681	Gallus gallus
ENSGALG00000000187	hypothetical LOC419935; similar to gamma filamin protein	Gallus gallus
ENSGALG00000019620	hypothetical LOC420672	Gallus gallus
ENSGALG00000020233	hypothetical LOC422458	Gallus gallus
ENSGALG00000020232	hypothetical LOC422459	Gallus gallus
ENSGALG00000018634	hypothetical LOC424677	Gallus gallus
ENSGALG00000009138	hypothetical LOC426902	Gallus gallus
ENSGALG00000008399	hypothetical LOC429729; similar to GAC-1; ankyrin repeat domain 12	Gallus gallus
ENSGALG00000019834	hypothetical protein LOC768783	Gallus gallus
ENSGALG00000004704	hypothetical protein LOC768954	Gallus gallus
ENSGALG00000023453	hypothetical protein LOC769822	Gallus gallus
ENSGALG00000000308	hypothetical protein LOC770490	Gallus gallus
ENSGALG00000021815	hypothetical protein LOC770512	Gallus gallus
ENSGALG00000023360	hypothetical protein LOC771466	Gallus gallus
ENSGALG00000007613	hypothetical protein LOC772138; hypothetical protein LOC771392; hypothetical protein LOC770394; hypothetical LOC428049	Gallus gallus
ENSGALG00000022799	hypothetical protein LOC772184; hypothetical protein LOC771821; hypothetical protein LOC777090; hypothetical protein LOC776931	Gallus gallus
ENSGALG00000023477	hypothetical protein LOC775963	Gallus gallus
ENSGALG00000010911	hypothetical protein LOC776183; cytochrome P450, family 2, subfamily J, polypeptide 2	Gallus gallus
ENSGALG00000000075	hypothetical protein LOC777448; scribbled homolog (Drosophila)	Gallus gallus
ENSGALG00000000426	immunoglobin superfamily, member 21	Gallus gallus
ENSGALG00000015093	Impact homolog (mouse)	Gallus gallus
ENSGALG00000006059	inscuteable homolog (Drosophila)	Gallus gallus
ENSGALG00000010130	integrator complex subunit 10	Gallus gallus
ENSGALG00000012238	integrin, alpha 9	Gallus gallus
ENSGALG00000024167	interferon stimulated exonuclease gene 20kDa-like 2	Gallus gallus
ENSGALG00000004231	interleukin 28 receptor, alpha (interferon, lambda receptor)	Gallus gallus
ENSGALG00000003810	interleukin 28B (interferon, lambda 3)	Gallus gallus
ENSGALG00000013101	intestinal zipper protein; similar to zipper protein	Gallus gallus
ENSGALG00000008600	IQ motif containing GTPase activating protein 1	Gallus gallus
ENSGALG00000005417	jumonji domain containing 4	Gallus gallus
ENSGALG00000000420	kelch domain containing 7A	Gallus gallus
ENSGALG00000009189	keratin	Gallus gallus
ENSGALG00000009191	keratin	Gallus gallus
ENSGALG00000003859	keratin 222 pseudogene	Gallus gallus
ENSGALG00000009196	keratin A	Gallus gallus
ENSGALG00000024145	keratin D	Gallus gallus
ENSGALG00000014652	KIAA0907	Gallus gallus
ENSGALG00000000081	L-amino-acid oxidase precursor	Gallus gallus
ENSGALG00000004097	leucine rich repeat containing 38	Gallus gallus
ENSGALG00000015363	LOC418413	Gallus gallus
ENSGALG00000012407	low density lipoprotein-related protein 1B (deleted in tumors)	Gallus gallus
ENSGALG00000014559	MADS box transcription enhancer factor 2, polypeptide D (myocyte enhancer factor 2D)	Gallus gallus
ENSGALG00000000178	major histocompatibility complex class I glycoprotein; HLA-G histocompatibility antigen, class I, G	Gallus gallus
ENSGALG00000009390	met proto-oncogene (hepatocyte growth factor receptor)	Gallus gallus
ENSGALG00000014016	mex-3 homolog A (C. elegans)	Gallus gallus
ENSGALG00000024357	MHC B-G antigen	Gallus gallus
ENSGALG00000024344	MHC class I antigen	Gallus gallus
ENSGALG00000000141	MHC class II antigen B-F minor heavy chain; MHC class II beta chain	Gallus gallus
ENSGALG00000013242	mitochondrial ribosomal protein L24	Gallus gallus
ENSGALG00000011293	mitochondrial ribosomal protein L42	Gallus gallus
ENSGALG00000000456	mitochondrial ribosomal protein S21	Gallus gallus
ENSGALG00000020492	mucin 6, oligomeric mucus/gel-forming	Gallus gallus
ENSGALG00000014628	myeloid cell leukemia sequence 1 (BCL2-related)	Gallus gallus
ENSGALG00000000172	myogenin (myogenic factor 4)	Gallus gallus
ENSGALG00000023800	myosin, heavy chain 6, cardiac muscle, alpha; similar to fast myosin heavy chain HCIII; myosin, heavy chain 8, skeletal muscle, perinatal; myosin, heavy chain 1, skeletal muscle, adult; myosin, heavy chain 3, skeletal muscle, embryonic; similar to fast myosin heavy chain HCII; myosin, heavy chain 2, skeletal muscle, adult	Gallus gallus
ENSGALG00000023705	myosin, heavy chain 6, cardiac muscle, alpha; similar to fast myosin heavy chain HCIII; myosin, heavy chain 8, skeletal muscle, perinatal; myosin, heavy chain 1, skeletal muscle, adult; myosin, heavy chain 3, skeletal muscle, embryonic; similar to fast myosin heavy chain HCII; myosin, heavy chain 2, skeletal muscle, adult	Gallus gallus
ENSGALG00000023832	myosin, heavy chain 6, cardiac muscle, alpha; similar to fast myosin heavy chain HCIII; myosin, heavy chain 8, skeletal muscle, perinatal; myosin, heavy chain 1, skeletal muscle, adult; myosin, heavy chain 3, skeletal muscle, embryonic; similar to fast myosin heavy chain HCII; myosin, heavy chain 2, skeletal muscle, adult	Gallus gallus
ENSGALG00000023670	N-acetylated alpha-linked acidic dipeptidase-like 2	Gallus gallus
ENSGALG00000024121	nescient helix loop helix 1	Gallus gallus
ENSGALG00000019019	neurotrophic tyrosine kinase, receptor, type 1	Gallus gallus
ENSGALG00000009147	nicastrin	Gallus gallus
ENSGALG00000004268	NIPA-like domain containing 3	Gallus gallus
ENSGALG00000000136	NK receptor-like	Gallus gallus
ENSGALG00000006147	nucleobindin 2	Gallus gallus
ENSGALG00000013529	nucleoporin 210kDa-like	Gallus gallus
ENSGALG00000013975	olfactory receptor, family 10, subfamily A, member 7	Gallus gallus
ENSGALG00000002560	olfactory receptor, family 12, subfamily D, member 2	Gallus gallus
ENSGALG00000008732	otoraplin	Gallus gallus
ENSGALG00000013348	OTU domain containing 7B	Gallus gallus
ENSGALG00000009172	oxysterol binding protein-like 6	Gallus gallus
ENSGALG00000013243	papillary renal cell carcinoma (translocation-associated)	Gallus gallus
ENSGALG00000024034	phosphatidylinositol 4-kinase, catalytic, beta	Gallus gallus
ENSGALG00000000809	phosphatidylinositol-4-phosphate 5-kinase, type I, alpha	Gallus gallus
ENSGALG00000006121	phosphoinositide-3-kinase, class 2, alpha polypeptide	Gallus gallus
ENSGALG00000007236	phospholipase A2, group IB (pancreas)	Gallus gallus
ENSGALG00000020989	phospholipase A2, group IB (pancreas)	Gallus gallus
ENSGALG00000009185	photoreceptor outer segment membrane glycoprotein	Gallus gallus
ENSGALG00000006034	PITPNM family member 3	Gallus gallus
ENSGALG00000013457	pleckstrin homology domain containing, family O member 1	Gallus gallus
ENSGALG00000024479	pogo transposable element with ZNF domain	Gallus gallus
ENSGALG00000018878	proline rich 9	Gallus gallus
ENSGALG00000000349	proteasome (prosome, macropain) 26S subunit, ATPase, 5	Gallus gallus
ENSGALG00000008163	proteasome (prosome, macropain) activator subunit 4	Gallus gallus
ENSGALG00000000905	proteasome (prosome, macropain) subunit, beta type, 4	Gallus gallus
ENSGALG00000010351	protein O-linked mannose beta1,2-N-acetylglucosaminyltransferase	Gallus gallus
ENSGALG00000000217	protein tyrosine phosphatase, receptor type, f polypeptide (PTPRF), interacting protein (liprin), alpha 4	Gallus gallus
ENSGALG00000000906	Ral GEF with PH domain and SH3 binding motif 1	Gallus gallus
ENSGALG00000004273	Ral GEF with PH domain and SH3 binding motif 2	Gallus gallus
ENSGALG00000002525	RasGEF domain family, member 1A	Gallus gallus
ENSGALG00000014647	Ras-like without CAAX 1	Gallus gallus
ENSGALG00000004282	RCAN family member 3	Gallus gallus
ENSGALG00000016766	REV1 homolog (S. cerevisiae)	Gallus gallus
ENSGALG00000001945	RFT1 homolog (S. cerevisiae)	Gallus gallus
ENSGALG00000013232	Rh family, B glycoprotein	Gallus gallus
ENSGALG00000000449	Rho guanine nucleotide exchange factor (GEF) 10-like	Gallus gallus
ENSGALG00000013261	Rho guanine nucleotide exchange factor (GEF) 11	Gallus gallus
ENSGALG00000015339	ribosomal protein L24	Gallus gallus
ENSGALG00000010539	ring finger protein 11	Gallus gallus
ENSGALG00000003374	RNA binding motif protein 35B	Gallus gallus
ENSGALG00000014635	RUN and SH3 domain containing 1	Gallus gallus
ENSGALG00000009163	S100 calcium binding protein A11	Gallus gallus
ENSGALG00000013569	Sec61 beta subunit	Gallus gallus
ENSGALG00000000866	selenium binding protein 1	Gallus gallus
ENSGALG00000008509	sema domain, immunoglobulin domain (Ig), short basic domain, secreted, (semaphorin) 3E; similar to collapsin 5	Gallus gallus
ENSGALG00000000781	SET domain, bifurcated 1	Gallus gallus
ENSGALG00000024051	SET domain, bifurcated 1	Gallus gallus
ENSGALG00000019014	SH2 domain protein 2A	Gallus gallus
ENSGALG00000006863	SHC (Src homology 2 domain containing) transforming protein 1	Gallus gallus
ENSGALG00000000764	signal sequence receptor, beta (translocon-associated protein beta)	Gallus gallus
ENSGALG00000024118	signaling lymphocytic activation molecule family member 1	Gallus gallus
ENSGALG00000014656	similar to 4930535B03Rik protein; PRP3 pre-mRNA processing factor 3 homolog (S. cerevisiae)	Gallus gallus
ENSGALG00000021740	similar to Ac1147; hypothetical protein LOC769550	Gallus gallus
ENSGALG00000024135	similar to Activated in blocked unfolded protein response protein 2	Gallus gallus
ENSGALG00000016083	similar to Angiopoietin 1; angiopoietin 1	Gallus gallus
ENSGALG00000019621	similar to BCL-6 corepressor	Gallus gallus
ENSGALG00000024401	similar to cadherin-related neuronal receptor 12	Gallus gallus
ENSGALG00000023754	similar to CBPch04	Gallus gallus
ENSGALG00000023977	similar to chick olfactory receptor 7	Gallus gallus
ENSGALG00000019735	similar to chick olfactory receptor 7	Gallus gallus
ENSGALG00000024340	similar to class I alpha chain	Gallus gallus
ENSGALG00000024350	similar to class I alpha chain	Gallus gallus
ENSGALG00000000199	similar to class II histocompatibility antigen B-L beta chain (clone p14); Y-Lb III	Gallus gallus
ENSGALG00000000162	similar to class II histocompatibility antigen M beta chain 2	Gallus gallus
ENSGALG00000013667	similar to Claw keratin (C-ker) (cKer)	Gallus gallus
ENSGALG00000024342	similar to C-type lectin	Gallus gallus
ENSGALG00000018679	similar to feather beta keratin	Gallus gallus
ENSGALG00000024216	similar to feather keratin	Gallus gallus
ENSGALG00000024223	similar to feather keratin	Gallus gallus
ENSGALG00000024218	similar to feather keratin	Gallus gallus
ENSGALG00000024225	similar to feather keratin	Gallus gallus
ENSGALG00000024230	similar to feather keratin	Gallus gallus
ENSGALG00000024229	similar to feather keratin	Gallus gallus
ENSGALG00000024222	similar to feather keratin	Gallus gallus
ENSGALG00000024219	similar to feather keratin	Gallus gallus
ENSGALG00000024233	similar to feather keratin	Gallus gallus
ENSGALG00000024231	similar to feather keratin	Gallus gallus
ENSGALG00000024220	similar to feather keratin	Gallus gallus
ENSGALG00000024227	similar to feather keratin	Gallus gallus
ENSGALG00000024215	similar to feather keratin	Gallus gallus
ENSGALG00000024226	similar to feather keratin	Gallus gallus
ENSGALG00000024221	similar to feather keratin	Gallus gallus
ENSGALG00000024236	similar to feather keratin	Gallus gallus
ENSGALG00000024154	similar to Feather keratin I (Keratin gene C protein) (F-ker)	Gallus gallus
ENSGALG00000024147	similar to Feather keratin I (Keratin gene C protein) (F-ker)	Gallus gallus
ENSGALG00000024144	similar to Feather keratin I (Keratin gene C protein) (F-ker)	Gallus gallus
ENSGALG00000024146	similar to Feather keratin I (Keratin gene C protein) (F-ker)	Gallus gallus
ENSGALG00000024140	similar to Feather keratin I (Keratin gene C protein) (F-ker)	Gallus gallus
ENSGALG00000024142	similar to Feather keratin I (Keratin gene C protein) (F-ker); feather keratin I; hypothetical gene supported by BX950836	Gallus gallus
ENSGALG00000018914	similar to Feather keratin I (Keratin gene C protein) (F-ker); feather keratin I; hypothetical gene supported by BX950836	Gallus gallus
ENSGALG00000024139	similar to Feather keratin II (Keratin gene B protein) (F-ker)	Gallus gallus
ENSGALG00000009193	similar to Feather keratin III (Keratin gene D protein) (F-ker)	Gallus gallus
ENSGALG00000002423	similar to guanylate binding protein	Gallus gallus
ENSGALG00000007442	similar to H+ transporting F1 ATP synthase epsilon subunit	Gallus gallus
ENSGALG00000021325	similar to Hypothetical protein CBG04537	Gallus gallus
ENSGALG00000015479	similar to junctional sarcoplasmic reticulum protein; aspartate beta-hydroxylase; similar to aspartly beta-hydroxylase; hypothetical protein LOC772200; similar to aspartate beta-hydroxylase	Gallus gallus
ENSGALG00000013642	similar to kazrin	Gallus gallus
ENSGALG00000013668	similar to keratin	Gallus gallus
ENSGALG00000024160	similar to keratin	Gallus gallus
ENSGALG00000024158	similar to keratin	Gallus gallus
ENSGALG00000024157	similar to keratin	Gallus gallus
ENSGALG00000024155	similar to keratin	Gallus gallus
ENSGALG00000024156	similar to keratin	Gallus gallus
ENSGALG00000013664	similar to keratin; keratin	Gallus gallus
ENSGALG00000024286	similar to Lymphoid-restricted membrane protein	Gallus gallus
ENSGALG00000003797	similar to methyltransferase 24 (37.8 kD) (3D495)	Gallus gallus
ENSGALG00000024372	similar to MHC class I antigen	Gallus gallus
ENSGALG00000024348	similar to MHC Rfp-Y class I alpha chain; major histocompatibility complex, class I-related	Gallus gallus
ENSGALG00000016603	similar to midline-1; midline 1	Gallus gallus
ENSGALG00000015280	similar to mitochondrial ribosomal protein L15; mitochondrial ribosomal protein L15	Gallus gallus
ENSGALG00000015395	similar to MRC OX-2 antigen homolog	Gallus gallus
ENSGALG00000014310	similar to NADH dehydrogenase (ubiquinone) flavoprotein 2, 24kDa; NADH dehydrogenase (ubiquinone) flavoprotein 2, 24kDa	Gallus gallus
ENSGALG00000021324	similar to Olfactory receptor 1271	Gallus gallus
ENSGALG00000000155	similar to olfactory receptor Olr288	Gallus gallus
ENSGALG00000000149	similar to olfactory receptor OR14-7	Gallus gallus
ENSGALG00000021867	similar to OTTHUMP00000021061	Gallus gallus
ENSGALG00000024134	similar to proline-rich protein	Gallus gallus
ENSGALG00000001009	similar to Protocadherin beta 1 precursor (PCDH-beta1); similar to Protocadherin beta 15 precursor (PCDH-beta15)	Gallus gallus
ENSGALG00000022939	similar to RHACD8-4L	Gallus gallus
ENSGALG00000000156	similar to ring 3	Gallus gallus
ENSGALG00000018890	similar to Scale keratin (S-ker) (sKer)	Gallus gallus
ENSGALG00000024138	similar to Scale keratin (S-ker) (sKer)	Gallus gallus
ENSGALG00000018882	similar to Scale keratin (S-ker) (sKer); keratin	Gallus gallus
ENSGALG00000018415	similar to Selenium binding protein 1	Gallus gallus
ENSGALG00000024235	similar to T cell receptor alpha	Gallus gallus
ENSGALG00000016556	similar to very large inducible GTPase-1	Gallus gallus
ENSGALG00000024335	similar to zinc finger protein 448	Gallus gallus
ENSGALG00000014545	similar to zinc finger RNA binding protein	Gallus gallus
ENSGALG00000016913	SLAIN motif family, member 1	Gallus gallus
ENSGALG00000024176	SLAM family member 8	Gallus gallus
ENSGALG00000007439	slowmo homolog 2 (Drosophila)	Gallus gallus
ENSGALG00000008729	small nuclear ribonucleoprotein polypeptide B''	Gallus gallus
ENSGALG00000009011	Smg-5 homolog, nonsense mediated mRNA decay factor (C. elegans)	Gallus gallus
ENSGALG00000006069	smoothelin-like 2	Gallus gallus
ENSGALG00000012908	solute carrier family 13 (sodium/sulfate symporters), member 4	Gallus gallus
ENSGALG00000000853	solute carrier family 2 (facilitated glucose transporter), member 8	Gallus gallus
ENSGALG00000016979	solute carrier family 25, member 30	Gallus gallus
ENSGALG00000010610	sorting nexin 25	Gallus gallus
ENSGALG00000000958	sorting nexin family member 27	Gallus gallus
ENSGALG00000000443	sperm associated antigen 4	Gallus gallus
ENSGALG00000000954	sphingomyelin phosphodiesterase 2, neutral membrane (neutral sphingomyelinase)	Gallus gallus
ENSGALG00000001410	spinster homolog 3 (Drosophila)	Gallus gallus
ENSGALG00000013352	splicing factor 3b, subunit 4, 49kDa	Gallus gallus
ENSGALG00000013204	SRY (sex determining region Y)-box 5	Gallus gallus
ENSGALG00000010153	steroid 21-hydroxylase	Gallus gallus
ENSGALG00000011295	suppressor of cytokine signaling 2	Gallus gallus
ENSGALG00000000363	SWI/SNF related, matrix associated, actin dependent regulator of chromatin, subfamily d, member 2	Gallus gallus
ENSGALG00000013049	SWI/SNF related, matrix associated, actin dependent regulator of chromatin, subfamily d, member 3	Gallus gallus
ENSGALG00000003882	SWI/SNF related, matrix associated, actin dependent regulator of chromatin, subfamily e, member 1	Gallus gallus
ENSGALG00000014646	synaptotagmin XI	Gallus gallus
ENSGALG00000008022	TAP binding protein (tapasin)	Gallus gallus
ENSGALG00000006064	tektin 1	Gallus gallus
ENSGALG00000016387	tetratricopeptide repeat domain 15	Gallus gallus
ENSGALG00000005519	tolloid-like 2	Gallus gallus
ENSGALG00000009411	transcription factor EC	Gallus gallus
ENSGALG00000009018	transmembrane protein 87A	Gallus gallus
ENSGALG00000019832	transporter 1, ATP-binding cassette, sub-family B (MDR/TAP)	Gallus gallus
ENSGALG00000000181	transporter 2, ATP-binding cassette, sub-family B (MDR/TAP)	Gallus gallus
ENSGALG00000000117	tripartite motif-containing 27	Gallus gallus
ENSGALG00000024360	tripartite motif-containing 39	Gallus gallus
ENSGALG00000019835	tripartite motif-containing 41	Gallus gallus
ENSGALG00000000107	tripartite motif-containing 7	Gallus gallus
ENSGALG00000007447	tubulin, beta 1	Gallus gallus
ENSGALG00000012821	tubulin, beta 6; similar to Tubulin beta-5 chain (Beta-tubulin class-V); similar to tubulin, beta 3; tubulin, beta 2B	Gallus gallus
ENSGALG00000008549	tubulin, gamma complex associated protein 4	Gallus gallus
ENSGALG00000024012	tudor and KH domain containing	Gallus gallus
ENSGALG00000000935	tuftelin 1	Gallus gallus
ENSGALG00000008521	tumor protein p53 binding protein 1	Gallus gallus
ENSGALG00000016385	tumor suppressing subtransferable candidate 1	Gallus gallus
ENSGALG00000014022	ubiquilin 4	Gallus gallus
ENSGALG00000024094	ubiquitin associated protein 2-like	Gallus gallus
ENSGALG00000004142	ubiquitin specific peptidase 20	Gallus gallus
ENSGALG00000006385	UBX domain containing 7	Gallus gallus
ENSGALG00000011235	UDP-N-acetyl-alpha-D-galactosamine:polypeptide N-acetylgalactosaminyltransferase-like 2	Gallus gallus
ENSGALG00000013899	vacuolar protein sorting 45 homolog (S. cerevisiae); similar to vacuolar protein sorting 45A (yeast)	Gallus gallus
ENSGALG00000000793	vacuolar protein sorting 72 homolog (S. cerevisiae)	Gallus gallus
ENSGALG00000024120	vang-like 2 (van gogh, Drosophila)	Gallus gallus
ENSGALG00000011357	vezatin, adherens junctions transmembrane protein	Gallus gallus
ENSGALG00000001863	vitellogenin 2	Gallus gallus
ENSGALG00000015334	zinc finger and BTB domain containing 11	Gallus gallus
ENSGALG00000003891	zinc finger protein 423	Gallus gallus
ENSGALG00000019836	zinc finger protein 692	Gallus gallus
ENSGALG00000013655	zinc finger, DHHC-type containing 2	Gallus gallus
ENSGALG00000015687	zinc finger, FYVE domain containing 28	Gallus gallus
ENSGALG00000012223	zinc finger, RAN-binding domain containing 3	Gallus gallus
ENSGALG00000024150	ENSGALG00000024150	Gallus gallus
ENSGALG00000000123	ENSGALG00000000123	Gallus gallus
ENSGALG00000000126	ENSGALG00000000126	Gallus gallus
ENSGALG00000000182	ENSGALG00000000182	Gallus gallus
ENSGALG00000000200	ENSGALG00000000200	Gallus gallus
ENSGALG00000000744	ENSGALG00000000744	Gallus gallus
ENSGALG00000000836	ENSGALG00000000836	Gallus gallus
ENSGALG00000000888	ENSGALG00000000888	Gallus gallus
ENSGALG00000000953	ENSGALG00000000953	Gallus gallus
ENSGALG00000000965	ENSGALG00000000965	Gallus gallus
ENSGALG00000001269	ENSGALG00000001269	Gallus gallus
ENSGALG00000002436	ENSGALG00000002436	Gallus gallus
ENSGALG00000002547	ENSGALG00000002547	Gallus gallus
ENSGALG00000002574	ENSGALG00000002574	Gallus gallus
ENSGALG00000003330	ENSGALG00000003330	Gallus gallus
ENSGALG00000004772	ENSGALG00000004772	Gallus gallus
ENSGALG00000005562	ENSGALG00000005562	Gallus gallus
ENSGALG00000005756	ENSGALG00000005756	Gallus gallus
ENSGALG00000006229	ENSGALG00000006229	Gallus gallus
ENSGALG00000006259	ENSGALG00000006259	Gallus gallus
ENSGALG00000009002	ENSGALG00000009002	Gallus gallus
ENSGALG00000009107	ENSGALG00000009107	Gallus gallus
ENSGALG00000009188	ENSGALG00000009188	Gallus gallus
ENSGALG00000009190	ENSGALG00000009190	Gallus gallus
ENSGALG00000009745	ENSGALG00000009745	Gallus gallus
ENSGALG00000010507	ENSGALG00000010507	Gallus gallus
ENSGALG00000011411	ENSGALG00000011411	Gallus gallus
ENSGALG00000011413	ENSGALG00000011413	Gallus gallus
ENSGALG00000011997	ENSGALG00000011997	Gallus gallus
ENSGALG00000012044	ENSGALG00000012044	Gallus gallus
ENSGALG00000012086	ENSGALG00000012086	Gallus gallus
ENSGALG00000012494	ENSGALG00000012494	Gallus gallus
ENSGALG00000012949	ENSGALG00000012949	Gallus gallus
ENSGALG00000013237	ENSGALG00000013237	Gallus gallus
ENSGALG00000013239	ENSGALG00000013239	Gallus gallus
ENSGALG00000013253	ENSGALG00000013253	Gallus gallus
ENSGALG00000013318	ENSGALG00000013318	Gallus gallus
ENSGALG00000013327	ENSGALG00000013327	Gallus gallus
ENSGALG00000013350	ENSGALG00000013350	Gallus gallus
ENSGALG00000013364	ENSGALG00000013364	Gallus gallus
ENSGALG00000013665	ENSGALG00000013665	Gallus gallus
ENSGALG00000014375	ENSGALG00000014375	Gallus gallus
ENSGALG00000014588	ENSGALG00000014588	Gallus gallus
ENSGALG00000014643	ENSGALG00000014643	Gallus gallus
ENSGALG00000015900	ENSGALG00000015900	Gallus gallus
ENSGALG00000017220	ENSGALG00000017220	Gallus gallus
ENSGALG00000017470	ENSGALG00000017470	Gallus gallus
ENSGALG00000017674	ENSGALG00000017674	Gallus gallus
ENSGALG00000017829	ENSGALG00000017829	Gallus gallus
ENSGALG00000017903	ENSGALG00000017897; ENSGALG00000017896; ENSGALG00000025504; ENSGALG00000025468; ENSGALG00000025407; ENSGALG00000021949; ENSGALG00000017919; ENSGALG00000017918; ENSGALG00000017904; ENSGALG00000017952; ENSGALG00000017900; ENSGALG00000017903; ENSGALG00000017920; ENSGALG00000017910; ENSGALG00000017922; ENSGALG00000017934; ENSGALG00000017925	Gallus gallus
ENSGALG00000017970	ENSGALG00000017970	Gallus gallus
ENSGALG00000017971	ENSGALG00000017971	Gallus gallus
ENSGALG00000017972	ENSGALG00000017972	Gallus gallus
ENSGALG00000017973	ENSGALG00000017973	Gallus gallus
ENSGALG00000017974	ENSGALG00000017974	Gallus gallus
ENSGALG00000017975	ENSGALG00000017975	Gallus gallus
ENSGALG00000017976	ENSGALG00000017976	Gallus gallus
ENSGALG00000017999	ENSGALG00000017999	Gallus gallus
ENSGALG00000018021	ENSGALG00000018021	Gallus gallus
ENSGALG00000018022	ENSGALG00000018022	Gallus gallus
ENSGALG00000018023	ENSGALG00000018023	Gallus gallus
ENSGALG00000018024	ENSGALG00000018024	Gallus gallus
ENSGALG00000018025	ENSGALG00000018025	Gallus gallus
ENSGALG00000018026	ENSGALG00000018026	Gallus gallus
ENSGALG00000018027	ENSGALG00000018027	Gallus gallus
ENSGALG00000018028	ENSGALG00000018028	Gallus gallus
ENSGALG00000018029	ENSGALG00000018029	Gallus gallus
ENSGALG00000018031	ENSGALG00000018031	Gallus gallus
ENSGALG00000018033	ENSGALG00000018033	Gallus gallus
ENSGALG00000018034	ENSGALG00000018034	Gallus gallus
ENSGALG00000018035	ENSGALG00000018035	Gallus gallus
ENSGALG00000018036	ENSGALG00000018036	Gallus gallus
ENSGALG00000018038	ENSGALG00000018038	Gallus gallus
ENSGALG00000018528	ENSGALG00000018528	Gallus gallus
ENSGALG00000018603	ENSGALG00000018603	Gallus gallus
ENSGALG00000018702	ENSGALG00000018702	Gallus gallus
ENSGALG00000018894	ENSGALG00000018894	Gallus gallus
ENSGALG00000019751	ENSGALG00000019751	Gallus gallus
ENSGALG00000019789	ENSGALG00000019789	Gallus gallus
ENSGALG00000019794	ENSGALG00000019794	Gallus gallus
ENSGALG00000019830	ENSGALG00000019830	Gallus gallus
ENSGALG00000019831	ENSGALG00000019831	Gallus gallus
ENSGALG00000019837	ENSGALG00000019837	Gallus gallus
ENSGALG00000020929	ENSGALG00000020929	Gallus gallus
ENSGALG00000021028	ENSGALG00000021028	Gallus gallus
ENSGALG00000021472	ENSGALG00000021472	Gallus gallus
ENSGALG00000021515	ENSGALG00000021515	Gallus gallus
ENSGALG00000021752	ENSGALG00000021752	Gallus gallus
ENSGALG00000021810	ENSGALG00000021810	Gallus gallus
ENSGALG00000021827	ENSGALG00000021827	Gallus gallus
ENSGALG00000021900	ENSGALG00000021900	Gallus gallus
ENSGALG00000022657	ENSGALG00000022657	Gallus gallus
ENSGALG00000022661	ENSGALG00000022661	Gallus gallus
ENSGALG00000022791	ENSGALG00000022791	Gallus gallus
ENSGALG00000022847	ENSGALG00000022847	Gallus gallus
ENSGALG00000022873	ENSGALG00000022873	Gallus gallus
ENSGALG00000023013	ENSGALG00000023013	Gallus gallus
ENSGALG00000023051	ENSGALG00000023051	Gallus gallus
ENSGALG00000023418	ENSGALG00000023418	Gallus gallus
ENSGALG00000023525	ENSGALG00000023525	Gallus gallus
ENSGALG00000023631	ENSGALG00000023631	Gallus gallus
ENSGALG00000023831	ENSGALG00000023831	Gallus gallus
ENSGALG00000023864	ENSGALG00000023864	Gallus gallus
ENSGALG00000023976	ENSGALG00000023976	Gallus gallus
ENSGALG00000024048	ENSGALG00000024048	Gallus gallus
ENSGALG00000024060	ENSGALG00000024060	Gallus gallus
ENSGALG00000024079	ENSGALG00000024079	Gallus gallus
ENSGALG00000024133	ENSGALG00000024133	Gallus gallus
ENSGALG00000024137	ENSGALG00000024137	Gallus gallus
ENSGALG00000024141	ENSGALG00000024141	Gallus gallus
ENSGALG00000024143	ENSGALG00000024143	Gallus gallus
ENSGALG00000024148	ENSGALG00000024148	Gallus gallus
ENSGALG00000024149	ENSGALG00000024149	Gallus gallus
ENSGALG00000024151	ENSGALG00000024151	Gallus gallus
ENSGALG00000024152	ENSGALG00000024152	Gallus gallus
ENSGALG00000024177	ENSGALG00000024177	Gallus gallus
ENSGALG00000024183	ENSGALG00000024183	Gallus gallus
ENSGALG00000024193	ENSGALG00000024193	Gallus gallus
ENSGALG00000024195	ENSGALG00000024195	Gallus gallus
ENSGALG00000024199	ENSGALG00000024199	Gallus gallus
ENSGALG00000024234	ENSGALG00000024234	Gallus gallus
ENSGALG00000024249	ENSGALG00000024249	Gallus gallus
ENSGALG00000024250	ENSGALG00000024250	Gallus gallus
ENSGALG00000024251	ENSGALG00000024251	Gallus gallus
ENSGALG00000024252	ENSGALG00000024252	Gallus gallus
ENSGALG00000024255	ENSGALG00000024255	Gallus gallus
ENSGALG00000024343	ENSGALG00000024343	Gallus gallus
ENSGALG00000024351	ENSGALG00000024351	Gallus gallus
ENSGALG00000024352	ENSGALG00000024352	Gallus gallus
ENSGALG00000024358	ENSGALG00000024358	Gallus gallus
ENSGALG00000024359	ENSGALG00000024359	Gallus gallus
ENSGALG00000024361	ENSGALG00000024361	Gallus gallus
ENSGALG00000024365	ENSGALG00000024365	Gallus gallus
ENSGALG00000024371	ENSGALG00000024371	Gallus gallus
ENSGALG00000024373	ENSGALG00000024373	Gallus gallus
ENSGALG00000024374	ENSGALG00000024374	Gallus gallus
ENSGALG00000024400	ENSGALG00000024400	Gallus gallus
ENSGALG00000024402	ENSGALG00000024402	Gallus gallus
ENSGALG00000024403	ENSGALG00000024403	Gallus gallus
ENSGALG00000024448	ENSGALG00000024448	Gallus gallus
ENSGALG00000024472	ENSGALG00000024472	Gallus gallus
ENSGALG00000025162	ENSGALG00000025162	Gallus gallus
ENSGALG00000025411	ENSGALG00000025411	Gallus gallus
ENSGALG00000025487	ENSGALG00000025487	Gallus gallus
ENSGALG00000025499	ENSGALG00000025499	Gallus gallus
ENSGALG00000025540	ENSGALG00000025540	Gallus gallus
ENSGALG00000025563	ENSGALG00000025563	Gallus gallus
ENSGALG00000025704
ENSGALG00000025596
ENSGALG00000025620
ENSGALG00000025632
ENSGALG00000025698
ENSGALG00000025651

## Sheet: Additional file 5-2
Gene Group 1	Enrichment Score	Terms	Name	p-value	Ontology	Description
	5.69747	GO:0005200	structural constituent of cytoskeleton	5e-26	Molecular Function	The action of a molecule that contributes to the structural integrity of a cytoskeletal structure
ENSEMBL_GENE_ID	Gene Name
ENSGALG00000024145	keratin D
ENSGALG00000000920	cingulin
ENSGALG00000009196	keratin A
ENSGALG00000024220	similar to feather keratin
ENSGALG00000024154	similar to Feather keratin I (Keratin gene C protein) (F-ker)
ENSGALG00000018890	similar to Scale keratin (S-ker) (sKer)
ENSGALG00000002845	catenin (cadherin-associated protein), alpha 3
ENSGALG00000018882	similar to Scale keratin (S-ker) (sKer); keratin
ENSGALG00000024222, ENSGALG00000024219, ENSGALG00000024233, ENSGALG00000024229	similar to feather keratin
ENSGALG00000006064	tektin 1
ENSGALG00000024215, ENSGALG00000024227	similar to feather keratin
ENSGALG00000024142, ENSGALG00000018914	similar to Feather keratin I (Keratin gene C protein) (F-ker); feather keratin I; hypothetical gene supported by BX950836
ENSGALG00000013664	similar to keratin; keratin
ENSGALG00000024136	beta-keratin
ENSGALG00000024226	similar to feather keratin
ENSGALG00000009189	keratin
ENSGALG00000009191	keratin
Gene Group 2	Enrichment Score	Terms	Name	p-value	Ontology	Description
	3.9591	GO:0019882	antigen processing and presentation	9.9e-20	Biological Process	The process in which an antigen-presenting cell expresses antigen (peptide or lipid) on its cell surface in association with an MHC protein complex
ENSEMBL_GENE_ID	Gene Name
ENSGALG00000024344	MHC class I antigen
ENSGALG00000000178	major histocompatibility complex class I glycoprotein; HLA-G histocompatibility antigen, class I, G
ENSGALG00000000199	similar to class II histocompatibility antigen B-L beta chain (clone p14); Y-Lb III
ENSGALG00000024350	similar to class I alpha chain
ENSGALG00000000166	B locus M beta chain 2
ENSGALG00000024348	similar to MHC Rfp-Y class I alpha chain; major histocompatibility complex, class I-related
ENSGALG00000000141	MHC class II antigen B-F minor heavy chain; MHC class II beta chain
ENSGALG00000002614	HLA-G histocompatibility antigen, class I, G
ENSGALG00000024340	similar to class I alpha chain
Gene Group 3	Enrichment Score	Terms	Name	p-value	Ontology	Description
	0.645412	GO:0051603	proteolysis involved in cellular protein catabolic process	2.6e-07	Biological Process	The hydrolysis of a peptide bond or bonds within a protein as part of the chemical reactions and pathways resulting in the breakdown of a protein by individual cells
ENSEMBL_GENE_ID	Gene Name
ENSGALG00000010539	ring finger protein 11
ENSGALG00000004142	ubiquitin specific peptidase 20
ENSGALG00000010363	hect domain and RLD 3
ENSGALG00000000905	proteasome (prosome, macropain) subunit, beta type, 4
ENSGALG00000005211	amyloid beta precursor protein binding protein 1
Gene Group 4	Enrichment Score	Terms	Name	p-value	Ontology	Description
	0.210316	GO:0046914	transition metal ion binding	5.4e-15	Molecular Function	Interacting selectively and non-covalently with a transition metal ions; a transition metal is an element whose atom has an incomplete d-subshell of extranuclear electrons, or which gives rise to a cation or cations with an incomplete d-subshell. Transition metals often have more than one valency state. Biologically relevant transition metals include vanadium, manganese, iron, copper, cobalt, nic…
ENSEMBL_GENE_ID	Gene Name
ENSGALG00000003891	zinc finger protein 423
ENSGALG00000018634	hypothetical LOC424677
ENSGALG00000000107	tripartite motif-containing 7
ENSGALG00000011623	ADAM metallopeptidase with thrombospondin type 1 motif, 3
ENSGALG00000002423	similar to guanylate binding protein
ENSGALG00000013655	zinc finger, DHHC-type containing 2
ENSGALG00000024360	tripartite motif-containing 39
ENSGALG00000009293	chimerin (chimaerin) 1; similar to HAT-2; similar to chimerin (chimaerin) 1
ENSGALG00000024051, ENSGALG00000000781	SET domain, bifurcated 1
ENSGALG00000016603	similar to midline-1; midline 1
ENSGALG00000011682	CCR4-NOT transcription complex, subunit 4
ENSGALG00000019835	tripartite motif-containing 41
ENSGALG00000015334	zinc finger and BTB domain containing 11
ENSGALG00000004142	ubiquitin specific peptidase 20
ENSGALG00000010539	ring finger protein 11
ENSGALG00000007425, ENSGALG00000023526	chromosome 20 open reading frame 174
ENSGALG00000015687	zinc finger, FYVE domain containing 28
ENSGALG00000017219	chromosome 11 open reading frame 54
ENSGALG00000014016	mex-3 homolog A (C. elegans)
ENSGALG00000000117	tripartite motif-containing 27
Gene Group 5	Enrichment Score	Terms	Name	p-value	Ontology	Description
	0.19793	GO:0005509	calcium ion binding	0.00025	Molecular Function	Interacting selectively and non-covalently with calcium ions (Ca2+)
ENSEMBL_GENE_ID	Gene Name
ENSGALG00000013661	EF-hand domain family, member A2
ENSGALG00000013189	acyltransferase like 2
ENSGALG00000001009	similar to Protocadherin beta 1 precursor (PCDH-beta1); similar to Protocadherin beta 15 precursor (PCDH-beta15)
ENSGALG00000012407	low density lipoprotein-related protein 1B (deleted in tumors)
Gene Group 6	Enrichment Score	Terms	Name	p-value	Ontology	Description
	0.151679	GO:0007186	G-protein coupled receptor signaling pathway	5.2e-07	Biological Process	A series of molecular signals that proceeds with an activated receptor promoting the exchange of GDP for GTP on the alpha-subunit of an associated heterotrimeric G-protein complex. The GTP-bound activated alpha-G-protein then dissociates from the beta- and gamma-subunits to further transmit the signal within the cell. The pathway begins with receptor-ligand interaction, or for basal GPCR signalin…
ENSEMBL_GENE_ID	Gene Name
ENSGALG00000000155	similar to olfactory receptor Olr288
ENSGALG00000019382	glutamate receptor, metabotropic 8
ENSGALG00000013975	olfactory receptor, family 10, subfamily A, member 7
ENSGALG00000002560	olfactory receptor, family 12, subfamily D, member 2
ENSGALG00000000149	similar to olfactory receptor OR14-7
ENSGALG00000002566	chick olfactory receptor 7
ENSGALG00000015974	adrenergic, alpha-1D-, receptor
Gene Group 7	Enrichment Score	Terms	Name	p-value	Ontology	Description
	0.0351115	GO:0005524	ATP binding	0.0021	Molecular Function	Interacting selectively and non-covalently with ATP, adenosine 5'-triphosphate, a universally important coenzyme and enzyme regulator
ENSEMBL_GENE_ID	Gene Name
ENSGALG00000014632	CDC-like kinase 2
ENSGALG00000008725	chromosome 20 open reading frame 23
ENSGALG00000000349	proteasome (prosome, macropain) 26S subunit, ATPase, 5
ENSGALG00000019832	transporter 1, ATP-binding cassette, sub-family B (MDR/TAP)
Gene Group 8	Enrichment Score	Terms	Name	p-value	Ontology	Description
	0.0328486	GO:0006355	regulation of transcription, DNA-dependent	0.00014	Biological Process	Any process that modulates the frequency, rate or extent of cellular DNA-dependent transcription
ENSEMBL_GENE_ID	Gene Name
ENSGALG00000018415	similar to Selenium binding protein 1
ENSGALG00000000669	Ets2 repressor factor
ENSGALG00000024012	tudor and KH domain containing
ENSGALG00000014559	MADS box transcription enhancer factor 2, polypeptide D (myocyte enhancer factor 2D)
ENSGALG00000009270	homeobox D10; homeobox D8

## Sheet: Additional file 5-3
Gene Group 1	Enrichment Score	Terms	Name	p-value	Ontology	Description
	5.74	GO:0005200	structural constituent of cytoskeleton	5e-26	Molecular Function	The action of a molecule that contributes to the structural integrity of a cytoskeletal structure
ENSEMBL_GENE_ID	Gene Name
ENSGALG00000024145	keratin D
ENSGALG00000000920	cingulin
ENSGALG00000024154	similar to Feather keratin I (Keratin gene C protein) (F-ker)
ENSGALG00000024220	similar to feather keratin
ENSGALG00000009196	keratin A
ENSGALG00000002845	catenin (cadherin-associated protein), alpha 3
ENSGALG00000018890	similar to Scale keratin (S-ker) (sKer)
ENSGALG00000018882	similar to Scale keratin (S-ker) (sKer); keratin
ENSGALG00000024222, ENSGALG00000024219	similar to feather keratin
ENSGALG00000006064	tektin 1
ENSGALG00000024227, ENSGALG00000024215	similar to feather keratin
ENSGALG00000018914, ENSGALG00000024142	similar to Feather keratin I (Keratin gene C protein) (F-ker); feather keratin I; hypothetical gene supported by BX950836
ENSGALG00000013664	similar to keratin; keratin
ENSGALG00000024226	similar to feather keratin
ENSGALG00000024136	beta-keratin
ENSGALG00000009189	keratin
ENSGALG00000009191	keratin
Gene Group 2	Enrichment Score	Terms	Name	p-value	Ontology	Description
	4.48	GO:0019882	antigen processing and presentation	9.9e-20	Biological Process	The process in which an antigen-presenting cell expresses antigen (peptide or lipid) on its cell surface in association with an MHC protein complex
ENSEMBL_GENE_ID	Gene Name
ENSGALG00000024344	MHC class I antigen
ENSGALG00000000178	major histocompatibility complex class I glycoprotein; HLA-G histocompatibility antigen, class I, G
ENSGALG00000000199	similar to class II histocompatibility antigen B-L beta chain (clone p14); Y-Lb III
ENSGALG00000024350	similar to class I alpha chain
ENSGALG00000000166	B locus M beta chain 2
ENSGALG00000024348	similar to MHC Rfp-Y class I alpha chain; major histocompatibility complex, class I-related
ENSGALG00000000141	MHC class II antigen B-F minor heavy chain; MHC class II beta chain
ENSGALG00000002614	HLA-G histocompatibility antigen, class I, G
ENSGALG00000024340	similar to class I alpha chain
Gene Group 3	Enrichment Score	Terms	Name	p-value	Ontology	Description
	0.49	GO:0051603	proteolysis involved in cellular protein catabolic process	1.2e-05	Biological Process	The hydrolysis of a peptide bond or bonds within a protein as part of the chemical reactions and pathways resulting in the breakdown of a protein by individual cells
ENSEMBL_GENE_ID	Gene Name
ENSGALG00000010363	hect domain and RLD 3
ENSGALG00000004142	ubiquitin specific peptidase 20
ENSGALG00000000905	proteasome (prosome, macropain) subunit, beta type, 4
ENSGALG00000005211	amyloid beta precursor protein binding protein 1
Gene Group 4	Enrichment Score	Terms	Name	p-value	Ontology	Description
	0.17	GO:0007186	G-protein coupled receptor signaling pathway	9.2	Molecular Function	A series of molecular signals that proceeds with an activated receptor promoting the exchange of GDP for GTP on the alpha-subunit of an associated heterotrimeric G-protein complex. The GTP-bound activated alpha-G-protein then dissociates from the beta- and gamma-subunits to further transmit the signal within the cell. The pathway begins with receptor-ligand interaction, or for basal GPCR signalin…
ENSEMBL_GENE_ID	Gene Name
ENSGALG00000000155	similar to olfactory receptor Olr288
ENSGALG00000019382	glutamate receptor, metabotropic 8
ENSGALG00000013975	olfactory receptor, family 10, subfamily A, member 7
ENSGALG00000002560	olfactory receptor, family 12, subfamily D, member 2
ENSGALG00000000149	similar to olfactory receptor OR14-7
ENSGALG00000002566	chick olfactory receptor 7
Gene Group 5	Enrichment Score	Terms	Name	p-value	Ontology	Description
	0.11	GO:0046914	transition metal ion binding	1.8e-10	Molecular Function	Interacting selectively and non-covalently with a transition metal ions; a transition metal is an element whose atom has an incomplete d-subshell of extranuclear electrons, or which gives rise to a cation or cations with an incomplete d-subshell. Transition metals often have more than one valency state. Biologically relevant transition metals include vanadium, manganese, iron, copper, cobalt, nic…
ENSEMBL_GENE_ID	Gene Name
ENSGALG00000017219	chromosome 11 open reading frame 54
ENSGALG00000019835	tripartite motif-containing 41
ENSGALG00000011682	CCR4-NOT transcription complex, subunit 4
ENSGALG00000016603	similar to midline-1; midline 1
ENSGALG00000015687	zinc finger, FYVE domain containing 28
ENSGALG00000000117	tripartite motif-containing 27
ENSGALG00000000107	tripartite motif-containing 7
ENSGALG00000002423	similar to guanylate binding protein
ENSGALG00000024360	tripartite motif-containing 39
ENSGALG00000024051, ENSGALG00000000781	SET domain, bifurcated 1
ENSGALG00000014016	mex-3 homolog A (C. elegans)
ENSGALG00000018634	hypothetical LOC424677
Gene Group 6	Enrichment Score	Terms	Name	p-value	Ontology	Description
	0.07	GO:0006355	regulation of transcription, DNA-dependent	0.00014	Biological Process	Any process that modulates the frequency, rate or extent of cellular DNA-dependent transcription
ENSEMBL_GENE_ID	Gene Name
ENSGALG00000018415	similar to Selenium binding protein 1
ENSGALG00000000669	Ets2 repressor factor
ENSGALG00000024012	tudor and KH domain containing
ENSGALG00000014559	MADS box transcription enhancer factor 2, polypeptide D (myocyte enhancer factor 2D)
ENSGALG00000009270	homeobox D10; homeobox D8

## Sheet: Additional file 5-4
Gene Group 1	Enrichment Score	Terms	Name	p-value	Ontology	Description
	3.85	GO:0019882	antigen processing and presentation	4.4e-10	Biological Process	The process in which an antigen-presenting cell expresses antigen (peptide or lipid) on its cell surface in association with an MHC protein complex
ENSEMBL_GENE_ID	Gene Name
ENSGALG00000002614	HLA-G histocompatibility antigen, class I, G
ENSGALG00000024340	similar to class I alpha chain
ENSGALG00000024344	MHC class I antigen
ENSGALG00000024350	similar to class I alpha chain
ENSGALG00000024348	similar to MHC Rfp-Y class I alpha chain; major histocompatibility complex, class I-related
Gene Group 2	Enrichment Score	Terms	Name	p-value	Ontology	Description
	0.54	GO:0046914	transition metal ion binding	5.7e-06	Molecular Function	Interacting selectively and non-covalently with a transition metal ions; a transition metal is an element whose atom has an incomplete d-subshell of extranuclear electrons, or which gives rise to a cation or cations with an incomplete d-subshell. Transition metals often have more than one valency state. Biologically relevant transition metals include vanadium, manganese, iron, copper, cobalt, nic…
ENSEMBL_GENE_ID	Gene Name
ENSGALG00000003891	zinc finger protein 423
ENSGALG00000023526, ENSGALG00000007425	chromosome 20 open reading frame 174
ENSGALG00000017219	chromosome 11 open reading frame 54
ENSGALG00000002423	similar to guanylate binding protein
ENSGALG00000011623	ADAM metallopeptidase with thrombospondin type 1 motif, 3
ENSGALG00000015687	zinc finger, FYVE domain containing 28
ENSGALG00000009293	chimerin (chimaerin) 1; similar to HAT-2; similar to chimerin (chimaerin) 1
ENSGALG00000013655	zinc finger, DHHC-type containing 2
